# Supplementary material for: Multiclonal human origin and global expansion of an endemic bacterial pathogen of livestock
Source: Proc Natl Acad Sci U S A. 2022 Dec 5;119(50):e2211217119. doi: 10.1073/pnas.2211217119 (PMC9897428; doi:10.1073/pnas.2211217119)
Supplement: Supplementary file 2 — Dataset S01 (XLSX) [file pnas.2211217119.sd01.xlsx]

## Sheet: Sheet1
Accession Number	Host_standard	Country	Continent	Collection_year	CC	ST	Full (n=10254)	Phylodynamic (n=3915)	Accessory Genome (n=4841)	CC1 (n=188)	CC97 (n=218)	CC188 (n=149)	CC130 (n=134)	CC133 (n=117)	CC151 (n=246)	CC425 (n=80)
ERR10211820	Bovine	Denmark	Europe	1991	50	3891	Y	Y	Y
ERR10211821	Bovine	Denmark	Europe	1991	50	3891	Y	Y	Y
ERR10211822	Bovine	Denmark	Europe	1991	50	3891	Y	Y	Y
ERR10211823	Bovine	Denmark	Europe	1991	50	3891	Y	Y	Y
ERR10211824	Bovine	Denmark	Europe	1991	479	479	Y	Y	Y
ERR10211825	Bovine	Denmark	Europe	1991	50	3891	Y	Y	Y
ERR10211826	Bovine	Denmark	Europe	1991	97	71	Y	Y	Y
ERR10211827	Bovine	Denmark	Europe	1991	9	novel	Y	Y	Y
ERR10211828	Bovine	Denmark	Europe	1991	50	novel	Y	Y	Y
ERR10211829	Bovine	Denmark	Europe	1991	50	3891	Y	Y	Y
ERR10211830	Bovine	Denmark	Europe	1991	97	71	Y	Y	Y
ERR10211831	Bovine	Denmark	Europe	1991	133	133	Y	Y	Y					Y
ERR10211832	Bovine	Denmark	Europe	1991	50	50	Y	Y	Y
ERR10211833	Bovine	Denmark	Europe	1991	479	479	Y	Y	Y
ERR10211834	Bovine	Denmark	Europe	1991	97	71	Y	Y	Y
ERR10211835	Bovine	Denmark	Europe	1991	97	71	Y	Y	Y
ERR10211836	Bovine	Denmark	Europe	1991	9	9	Y	Y	Y
ERR10211837	Bovine	Denmark	Europe	1991	97	novel	Y	Y	Y
ERR10211838	Bovine	Denmark	Europe	1991	50	3891	Y	Y	Y
ERR10211839	Bovine	Denmark	Europe	1991	97	97	Y	Y	Y		Y
ERR10211840	Bovine	Denmark	Europe	1991	97	71	Y	Y	Y
ERR10211841	Bovine	Denmark	Europe	1991	50	3891	Y	Y	Y
ERR10211842	Bovine	Denmark	Europe	1991	50	3891	Y	Y	Y
ERR10211843	Bovine	Denmark	Europe	1991	9	9	Y	Y	Y
ERR10211844	Bovine	Denmark	Europe	1991	151	151	Y	Y	Y						Y
ERR10211845	Bovine	Denmark	Europe	1991	1	novel	Y	Y	Y	Y
ERR10211846	Bovine	Denmark	Europe	1991	50	3891	Y	Y	Y
ERR10211847	Bovine	Denmark	Europe	1991	479	1380	Y	Y	Y
ERR10211848	Bovine	Denmark	Europe	1991	9	9	Y	Y	Y
ERR10211850	Bovine	Denmark	Europe	1991	151	151	Y	Y	Y						Y
ERR10211851	Bovine	Denmark	Europe	1991	97	71	Y	Y	Y
ERR10211852	Bovine	Denmark	Europe	1991	9	novel	Y	Y	Y
ERR10211853	Bovine	Denmark	Europe	1991	50	3891	Y	Y	Y
ERR10211854	Bovine	Denmark	Europe	1991	50	3891	Y	Y	Y
ERR10211855	Bovine	Denmark	Europe	1991	97	71	Y	Y	Y
ERR10211856	Bovine	Denmark	Europe	1991	97	71	Y	Y	Y
ERR10211857	Bovine	Denmark	Europe	1991	151	151	Y	Y	Y						Y
ERR10211858	Bovine	Denmark	Europe	1991	50	3891	Y	Y	Y
ERR10211859	Bovine	Denmark	Europe	1991	97	71	Y	Y	Y
ERR10211860	Bovine	Denmark	Europe	1991	50	3891	Y	Y	Y
ERR10211861	Bovine	Denmark	Europe	1991	151	151	Y	Y	Y						Y
ERR10211862	Bovine	Denmark	Europe	1991	nvl19	novel	Y	Y	Y						Y
ERR10211863	Bovine	Denmark	Europe	1991	97	97	Y	Y	Y		Y
ERR10211864	Bovine	Denmark	Europe	1991	50	3891	Y	Y	Y
ERR10211865	Bovine	Iceland	Europe	1991	8	novel	Y	Y	Y
ERR10211867	Bovine	Iceland	Europe	1991	97	97	Y	Y	Y		Y
ERR10211868	Bovine	Iceland	Europe	1991	133	novel	Y	Y	Y
ERR10211869	Bovine	Iceland	Europe	1991	133	novel	Y	Y	Y
ERR10211870	Bovine	Iceland	Europe	1991	97	97	Y	Y	Y		Y
ERR10211871	Bovine	Iceland	Europe	1991	45	45	Y	Y	Y
ERR10211873	Bovine	Iceland	Europe	1991	8	8	Y	Y	Y
ERR10211874	Bovine	Iceland	Europe	1991	97	97	Y	Y	Y		Y
ERR10211875	Bovine	Iceland	Europe	1991	97	novel	Y	Y	Y
ERR10211876	Bovine	Iceland	Europe	1991	97	novel	Y	Y	Y		Y
ERR10211877	Bovine	Iceland	Europe	1991	97	97	Y	Y	Y		Y
ERR10211878	Bovine	Iceland	Europe	1991	97	97	Y	Y	Y
ERR10211880	Bovine	Iceland	Europe	1991	97	97	Y	Y	Y
ERR10211881	Bovine	Iceland	Europe	1991	97	novel	Y	Y	Y		Y
ERR10211882	Bovine	Iceland	Europe	1991	97	novel	Y	Y	Y
ERR10211883	Bovine	Iceland	Europe	1991	136	136	Y	Y	Y
ERR10211884	Bovine	Iceland	Europe	1991	97	97	Y	Y	Y		Y
ERR10211885	Bovine	Iceland	Europe	1991	8	8	Y	Y	Y
ERR10211886	Bovine	Iceland	Europe	1991	97	97	Y	Y	Y		Y
ERR10211887	Bovine	Iceland	Europe	1991	97	97	Y	Y	Y
ERR10211888	Bovine	Iceland	Europe	1991	97	97	Y	Y	Y		Y
ERR10211889	Bovine	Iceland	Europe	1991	97	97	Y	Y	Y		Y
ERR10211890	Bovine	USA	North America	1991	350	novel	Y	Y	Y
ERR10211891	Bovine	USA	North America	1991	97	115	Y	Y	Y
ERR10211892	Bovine	USA	North America	1991	350	novel	Y	Y	Y
ERR10211893	Bovine	USA	North America	1991	97	115	Y	Y	Y
ERR10211894	Bovine	USA	North America	1991	350	novel	Y	Y	Y
ERR10211895	Bovine	USA	North America	1991	350	novel	Y	Y	Y
ERR10211896	Bovine	USA	North America	1991	97	115	Y	Y	Y
ERR10211897	Bovine	USA	North America	1991	97	115	Y	Y	Y		Y
ERR10211898	Bovine	USA	North America	1991	97	115	Y	Y	Y
ERR10211899	Bovine	USA	North America	1991	97	115	Y	Y	Y
ERR10211900	Bovine	USA	North America	1991	97	115	Y	Y	Y
ERR10211901	Bovine	USA	North America	1991	97	115	Y	Y	Y
ERR10211902	Bovine	USA	North America	1991	97	115	Y	Y	Y
ERR10211903	Bovine	USA	North America	1991	97	115	Y	Y	Y
ERR10211904	Bovine	USA	North America	1991	97	115	Y	Y	Y
ERR10211905	Bovine	USA	North America	1991	97	115	Y	Y	Y
ERR10211906	Bovine	USA	North America	1991	97	115	Y	Y	Y
ERR10211907	Bovine	USA	North America	1991	97	115	Y	Y	Y
ERR10211908	Bovine	USA	North America	1991	97	115	Y	Y	Y
ERR10211909	Bovine	USA	North America	1991	350	novel	Y	Y	Y
ERR10211910	Bovine	USA	North America	1991	97	115	Y	Y	Y
ERR10211912	Bovine	USA	North America	1991	97	115	Y	Y	Y
ERR10211913	Bovine	USA	North America	1991	350	350	Y	Y	Y
ERR10211914	Bovine	USA	North America	1991	97	71	Y	Y	Y
ERR10211915	Bovine	USA	North America	1991	398	398	Y	Y	Y
ERR10211916	Bovine	USA	North America	1991	151	504	Y	Y	Y						Y
ERR10211917	Bovine	USA	North America	1991	8	8	Y	Y	Y
ERR10211918	Bovine	USA	North America	1991	97	97	Y	Y	Y		Y
ERR10211919	Bovine	USA	North America	1991	151	504	Y	Y	Y						Y
ERR10211920	Bovine	USA	North America	1991	151	504	Y	Y	Y						Y
ERR10211921	Bovine	USA	North America	1991	151	504	Y	Y	Y						Y
ERR10211922	Bovine	USA	North America	1991	151	504	Y	Y	Y						Y
ERR10211923	Bovine	USA	North America	1991	151	504	Y	Y	Y						Y
ERR10211924	Bovine	USA	North America	1991	151	504	Y	Y	Y						Y
ERR10211925	Bovine	USA	North America	1991	97	97	Y	Y	Y		Y
ERR10211926	Bovine	USA	North America	1991	8	8	Y	Y	Y
ERR10211927	Bovine	USA	North America	1991	8	8	Y	Y	Y
ERR10211928	Bovine	USA	North America	1991	101	101	Y	Y	Y
ERR10211929	Bovine	USA	North America	1991	97	71	Y	Y	Y
ERR10211930	Bovine	USA	North America	1991	101	101	Y	Y	Y
ERR10211931	Bovine	USA	North America	1991	151	504	Y	Y	Y						Y
ERR10211932	Bovine	USA	North America	1991	97	novel	Y	Y	Y
ERR10211933	Bovine	USA	North America	1991	151	151	Y	Y	Y						Y
ERR10211934	Bovine	USA	North America	1991	151	151	Y	Y	Y						Y
ERR10211935	Bovine	USA	North America	1991	97	71	Y	Y	Y
ERR10211936	Bovine	USA	North America	1991	97	novel	Y	Y	Y
ERR10211937	Bovine	USA	North America	1991	97	novel	Y	Y	Y
ERR10211938	Bovine	USA	North America	1991	97	novel	Y	Y	Y
ERR10211939	Bovine	Switzerland	Europe	1991	151	151	Y	Y	Y						Y
ERR10211940	Bovine	Switzerland	Europe	1991	151	151	Y	Y	Y						Y
ERR10211941	Bovine	Switzerland	Europe	1991	97	71	Y	Y	Y
ERR10211942	Bovine	Switzerland	Europe	1991	97	71	Y	Y	Y
ERR10211943	Bovine	Switzerland	Europe	1991	151	novel	Y	Y	Y						Y
ERR10211944	Bovine	Switzerland	Europe	1991	97	71	Y	Y	Y
ERR10211945	Bovine	Switzerland	Europe	1991	97	71	Y	Y	Y
ERR10211946	Bovine	Switzerland	Europe	1991	97	novel	Y	Y	Y
ERR10211947	Bovine	Switzerland	Europe	1991	97	71	Y	Y	Y
ERR10211948	Bovine	Switzerland	Europe	1991	97	71	Y	Y	Y
ERR10211949	Bovine	Switzerland	Europe	1991	97	71	Y	Y	Y
ERR10211950	Bovine	Switzerland	Europe	1991	97	71	Y	Y	Y
ERR10211951	Bovine	Switzerland	Europe	1991	151	151	Y	Y	Y						Y
ERR10211952	Bovine	Switzerland	Europe	1991	151	151	Y	Y	Y						Y
ERR10211953	Bovine	Switzerland	Europe	1991	97	71	Y	Y	Y
ERR10211954	Bovine	Switzerland	Europe	1991	97	71	Y	Y	Y
ERR10211955	Bovine	Switzerland	Europe	1991	97	71	Y	Y	Y
ERR10211956	Bovine	Switzerland	Europe	1991	151	151	Y	Y	Y						Y
ERR10211957	Bovine	Switzerland	Europe	1991	97	71	Y	Y	Y
ERR10211958	Bovine	Ireland	Europe	1991	97	71	Y	Y	Y
ERR10211959	Bovine	Ireland	Europe	1991	151	151	Y	Y	Y						Y
ERR10211960	Bovine	Ireland	Europe	1991	151	151	Y	Y	Y						Y
ERR10211961	Bovine	Ireland	Europe	1991	97	71	Y	Y	Y
ERR10211962	Bovine	Ireland	Europe	1991	97	71	Y	Y	Y
ERR10211963	Bovine	Ireland	Europe	1991	151	151	Y	Y	Y						Y
ERR10211964	Bovine	Ireland	Europe	1991	97	71	Y	Y	Y
ERR10211965	Bovine	Ireland	Europe	1991	97	71	Y	Y	Y
ERR10211966	Bovine	Ireland	Europe	1991	97	71	Y	Y	Y
ERR10211967	Bovine	Ireland	Europe	1991	151	151	Y	Y	Y						Y
ERR10211968	Bovine	Ireland	Europe	1991	97	71	Y	Y	Y
ERR10211969	Bovine	Ireland	Europe	1991	97	71	Y	Y	Y
ERR10211970	Bovine	Ireland	Europe	1991	151	151	Y	Y	Y						Y
ERR10211971	Bovine	Ireland	Europe	1991	97	71	Y	Y	Y
ERR10211972	Bovine	Ireland	Europe	1991	151	151	Y	Y	Y						Y
ERR10211973	Bovine	Ireland	Europe	1991	97	97	Y	Y	Y
ERR10211974	Bovine	Ireland	Europe	1991	97	97	Y	Y	Y		Y
ERR10211975	Bovine	Ireland	Europe	1991	97	97	Y	Y	Y		Y
ERR10211976	Bovine	Ireland	Europe	1991	97	97	Y	Y	Y		Y
ERR10211979	Bovine	Ireland	Europe	1991	97	novel	Y	Y	Y
ERR10211982	Bovine	Ireland	Europe	1991	350	novel	Y	Y	Y
ERR10211983	Bovine	Ireland	Europe	1991	97	115	Y	Y	Y
ERR10211984	Bovine	Ireland	Europe	1991	350	novel	Y	Y	Y
ERR10211985	Bovine	Ireland	Europe	1991	97	115	Y	Y	Y
ERR10211986	Bovine	Ireland	Europe	1991	97	115	Y	Y	Y
ERR10211988	Bovine	Ireland	Europe	1991	97	115	Y	Y	Y
ERR10211989	Bovine	Ireland	Europe	1991	97	115	Y	Y	Y
ERR10211990	Bovine	Ireland	Europe	1991	97	115	Y	Y	Y
ERR10211991	Bovine	Ireland	Europe	1991	350	novel	Y	Y	Y
ERR10211992	Bovine	Ireland	Europe	1991	97	115	Y	Y	Y
ERR10211993	Bovine	Ireland	Europe	1991	350	novel	Y	Y	Y
ERR10211994	Bovine	Ireland	Europe	1991	350	novel	Y	Y	Y
ERR10211995	Bovine	Ireland	Europe	1991	97	2187	Y	Y	Y		Y
ERR10211996	Bovine	Ireland	Europe	1991	350	350	Y	Y	Y
ERR10211997	Bovine	Ireland	Europe	1991	350	novel	Y	Y	Y
ERR10211998	Bovine	Ireland	Europe	1991	350	novel	Y	Y	Y
ERR10211999	Bovine	Zimbabwe	Africa	1991	350	novel	Y	Y	Y
ERR10212000	Bovine	Zimbabwe	Africa	1991	350	novel	Y	Y	Y
ERR10212001	Bovine	Zimbabwe	Africa	1991	97	115	Y	Y	Y
ERR10212002	Bovine	Zimbabwe	Africa	1991	97	115	Y	Y	Y
ERR10212003	Bovine	Zimbabwe	Africa	1991	97	115	Y	Y	Y
ERR10212004	Bovine	Zimbabwe	Africa	1991	97	115	Y	Y	Y
ERR10212005	Bovine	Zimbabwe	Africa	1991	97	115	Y	Y	Y
ERR10212006	Bovine	Zimbabwe	Africa	1991	350	354	Y	Y	Y
ERR10212007	Bovine	Zimbabwe	Africa	1991	151	504	Y	Y	Y
ERR10212010	Bovine	Zimbabwe	Africa	1991	97	97	Y	Y	Y
ERR10212016	Bovine	Zimbabwe	Africa	1991	97	97	Y	Y	Y		Y
ERR10212019	Bovine	Switzerland	Europe	1991	97	97	Y	Y	Y		Y
ERR10212020	Bovine	Switzerland	Europe	1991	151	504	Y	Y	Y						Y
ERR10212021	Bovine	Switzerland	Europe	1991	479	479	Y	Y	Y
ERR10212022	Bovine	Switzerland	Europe	1991	151	504	Y	Y	Y						Y
ERR10212023	Bovine	Switzerland	Europe	1991	8	8	Y	Y	Y
ERR10212024	Bovine	Switzerland	Europe	1991	101	101	Y	Y	Y
ERR10212025	Bovine	Switzerland	Europe	1991	479	novel	Y	Y	Y
ERR10212026	Bovine	Switzerland	Europe	1991	97	71	Y	Y	Y
ERR10212027	Bovine	Switzerland	Europe	1991	8	8	Y	Y	Y
ERR10212028	Bovine	Switzerland	Europe	1991	151	504	Y	Y	Y						Y
ERR10212029	Bovine	Switzerland	Europe	1991	151	504	Y	Y	Y						Y
ERR10212030	Bovine	Switzerland	Europe	1991	151	504	Y	Y	Y						Y
ERR10212031	Bovine	Switzerland	Europe	1991	151	504	Y	Y	Y						Y
ERR10212032	Bovine	Switzerland	Europe	1991	479	novel	Y	Y	Y
ERR10212033	Bovine	Switzerland	Europe	1991	151	504	Y	Y	Y						Y
ERR10212034	Bovine	Switzerland	Europe	1991	479	novel	Y	Y	Y
ERR10212036	Bovine	Switzerland	Europe	1991	133	133	Y	Y	Y
ERR10212037	Bovine	Switzerland	Europe	1991	101	101	Y	Y	Y
ERR10212038	Bovine	Switzerland	Europe	1991	97	97	Y	Y	Y		Y
ERR10212039	Bovine	Switzerland	Europe	1991	97	71	Y	Y	Y
ERR10212041	Bovine	Switzerland	Europe	1991	151	novel	Y	Y	Y						Y
ERR10212042	Bovine	Switzerland	Europe	1991	130	700	Y	Y	Y				Y
ERR10212043	Bovine	Switzerland	Europe	1991	151	504	Y	Y	Y						Y
ERR10212044	Bovine	Switzerland	Europe	1991	479	novel	Y	Y	Y
ERR10212045	Bovine	Switzerland	Europe	1991	97	97	Y	Y	Y		Y
ERR10212046	Bovine	Switzerland	Europe	1991	151	504	Y	Y	Y						Y
ERR10212047	Bovine	Switzerland	Europe	1991	151	504	Y	Y	Y						Y
ERR10212048	Bovine	Switzerland	Europe	1991	97	71	Y	Y	Y
ERR10212049	Bovine	Switzerland	Europe	1991	97	97	Y	Y	Y
ERR10212050	Bovine	Sweden	Europe	1991	522	novel	Y	Y	Y
ERR10212051	Bovine	Sweden	Europe	1991	151	504	Y	Y	Y						Y
ERR10212052	Bovine	Sweden	Europe	1991	151	504	Y	Y	Y						Y
ERR10212053	Bovine	Sweden	Europe	1991	5	5	Y	Y	Y
ERR10212054	Bovine	Sweden	Europe	1991	522	522	Y	Y	Y
ERR10212055	Bovine	Sweden	Europe	1991	479	479	Y	Y	Y
ERR10212056	Bovine	Sweden	Europe	1991	97	97	Y	Y	Y		Y
ERR10212057	Bovine	Sweden	Europe	1991	522	522	Y	Y	Y
ERR10212058	Bovine	Sweden	Europe	1991	522	522	Y	Y	Y
ERR10212059	Bovine	Sweden	Europe	1991	479	479	Y	Y	Y
ERR10212060	Bovine	Sweden	Europe	1991	151	705	Y	Y	Y						Y
ERR10212061	Bovine	Sweden	Europe	1991	522	522	Y	Y	Y
ERR10212062	Bovine	Sweden	Europe	1991	522	522	Y	Y	Y
ERR10212063	Bovine	Sweden	Europe	1991	151	504	Y	Y	Y						Y
ERR10212064	Bovine	Sweden	Europe	1991	522	522	Y	Y	Y
ERR10212065	Bovine	Sweden	Europe	1991	522	522	Y	Y	Y
ERR10212066	Bovine	Sweden	Europe	1991	20	20	Y	Y	Y
ERR10212067	Bovine	Sweden	Europe	1991	151	705	Y	Y	Y						Y
ERR10212068	Bovine	Sweden	Europe	1991	133	133	Y	Y	Y					Y
ERR10212069	Bovine	Sweden	Europe	1991	133	133	Y	Y	Y					Y
ERR10212070	Bovine	Sweden	Europe	1991	133	133	Y	Y	Y					Y
ERR10212071	Bovine	Sweden	Europe	1991	8	8	Y	Y	Y
ERR10212072	Bovine	Sweden	Europe	1991	50	50	Y	Y	Y
ERR10212073	Bovine	Sweden	Europe	1991	9	9	Y	Y	Y
ERR10212074	Bovine	Sweden	Europe	1991	522	novel	Y	Y	Y
ERR10212075	Bovine	Sweden	Europe	1991	9	novel	Y	Y	Y
ERR10212076	Bovine	Sweden	Europe	1991	151	705	Y	Y	Y						Y
ERR10212077	Bovine	Sweden	Europe	1991	151	705	Y	Y	Y						Y
ERR10212078	Bovine	Sweden	Europe	1991	151	504	Y	Y	Y						Y
ERR10212079	Bovine	Sweden	Europe	1991	151	3140	Y	Y	Y						Y
ERR10212080	Bovine	Sweden	Europe	1991	522	522	Y	Y	Y
ERR10212081	Bovine	Sweden	Europe	1991	1	1	Y	Y	Y	Y
ERR10212082	Bovine	Sweden	Europe	1991	8	8	Y	Y	Y
ERR10212083	Bovine	Sweden	Europe	1991	151	504	Y	Y	Y						Y
ERR10212084	Bovine	Sweden	Europe	1991	151	3140	Y	Y	Y						Y
ERR10212085	Bovine	Sweden	Europe	1991	522	522	Y	Y	Y
ERR10212086	Bovine	Sweden	Europe	1991	522	522	Y	Y	Y
ERR10212087	Bovine	Sweden	Europe	1991	1	1	Y	Y	Y	Y
ERR10212088	Bovine	Sweden	Europe	1991	151	3140	Y	Y	Y						Y
ERR10212089	Bovine	Sweden	Europe	1991	151	3140	Y	Y	Y						Y
ERR10212090	Bovine	Sweden	Europe	1991	8	8	Y	Y	Y
ERR10212091	Bovine	Sweden	Europe	1991	151	3140	Y	Y	Y						Y
ERR10212092	Bovine	Sweden	Europe	1991	133	133	Y	Y	Y					Y
ERR10212093	Bovine	Sweden	Europe	1991	45	45	Y	Y	Y
ERR10212094	Bovine	Sweden	Europe	1991	45	45	Y	Y	Y
ERR10212095	Bovine	Sweden	Europe	1991	45	45	Y	Y	Y
ERR10212096	Bovine	Sweden	Europe	1991	1	1	Y	Y	Y	Y
ERR10212097	Bovine	Sweden	Europe	1991	97	97	Y	Y	Y		Y
ERR10212098	Bovine	Sweden	Europe	1991	151	3140	Y	Y	Y						Y
ERR10212099	Bovine	Sweden	Europe	1991	9	9	Y	Y	Y
ERR10212100	Bovine	Finland	Europe	1991	97	novel	Y	Y	Y
ERR10212101	Bovine	Finland	Europe	1991	20	novel	Y	Y	Y
ERR10212102	Bovine	Finland	Europe	1991	97	97	Y	Y	Y		Y
ERR10212103	Bovine	Finland	Europe	1991	97	97	Y	Y	Y
ERR10212104	Bovine	Finland	Europe	1991	97	97	Y	Y	Y
ERR10212105	Bovine	Finland	Europe	1991	5	5	Y	Y	Y
ERR10212106	Bovine	Finland	Europe	1991	15	15	Y	Y	Y
ERR10212107	Bovine	Finland	Europe	1991	12	12	Y	Y	Y
ERR10212108	Bovine	Finland	Europe	1991	151	novel	Y	Y	Y						Y
ERR10212109	Bovine	Finland	Europe	1991	151	novel	Y	Y	Y						Y
ERR10212110	Bovine	Finland	Europe	1991	97	97	Y	Y	Y		Y
ERR10212111	Bovine	Finland	Europe	1991	151	novel	Y	Y	Y
ERR10212112	Bovine	Finland	Europe	1991	15	2255	Y	Y	Y
ERR10212113	Bovine	Finland	Europe	1991	151	novel	Y	Y	Y						Y
ERR10212114	Bovine	Finland	Europe	1991	151	novel	Y	Y	Y						Y
ERR10212115	Bovine	Finland	Europe	1991	15	2255	Y	Y	Y
ERR10212116	Bovine	Finland	Europe	1991	15	2255	Y	Y	Y
ERR10212117	Bovine	Finland	Europe	1991	151	novel	Y	Y	Y						Y
ERR10212118	Bovine	Finland	Europe	1991	97	97	Y	Y	Y
ERR10212119	Bovine	Finland	Europe	1991	151	novel	Y	Y	Y						Y
ERR10212120	Bovine	Finland	Europe	1991	45	47	Y	Y	Y
ERR10212121	Bovine	Finland	Europe	1991	151	novel	Y	Y	Y						Y
ERR10212122	Bovine	Finland	Europe	1991	151	3140	Y	Y	Y						Y
ERR10212124	Bovine	Finland	Europe	1991	133	133	Y	Y	Y					Y
ERR10212125	Bovine	Finland	Europe	1991	133	133	Y	Y	Y					Y
ERR10212126	Bovine	Finland	Europe	1991	151	3140	Y	Y	Y						Y
ERR10212127	Bovine	Finland	Europe	1991	97	97	Y	Y	Y		Y
ERR10212128	Bovine	Finland	Europe	1991	97	novel	Y	Y	Y		Y
ERR10212129	Bovine	Finland	Europe	1991	151	novel	Y	Y	Y						Y
ERR10212130	Bovine	Finland	Europe	1991	151	novel	Y	Y	Y						Y
ERR10212131	Bovine	Finland	Europe	1991	151	novel	Y	Y	Y						Y
ERR10212132	Bovine	Finland	Europe	1991	96	96	Y	Y	Y
ERR10212133	Bovine	Finland	Europe	1991	97	novel	Y	Y	Y
ERR10212134	Bovine	Finland	Europe	1991	97	novel	Y	Y	Y
ERR10212135	Bovine	Finland	Europe	1991	97	novel	Y	Y	Y
ERR10212136	Bovine	Finland	Europe	1991	151	novel	Y	Y	Y						Y
ERR10212137	Bovine	Finland	Europe	1991	151	novel	Y	Y	Y						Y
ERR10212138	Bovine	Finland	Europe	1991	133	133	Y	Y	Y					Y
ERR10212139	Bovine	Finland	Europe	1991	97	97	Y	Y	Y		Y
ERR10212140	Bovine	Finland	Europe	1991	97	97	Y	Y	Y		Y
ERR10212141	Bovine	Finland	Europe	1991	97	novel	Y	Y	Y
ERR10212142	Bovine	Finland	Europe	1991	97	97	Y	Y	Y
ERR10212143	Bovine	Finland	Europe	1991	97	novel	Y	Y	Y		Y
ERR10212144	Bovine	Finland	Europe	1991	97	97	Y	Y	Y		Y
ERR10212145	Bovine	Finland	Europe	1991	151	novel	Y	Y	Y						Y
ERR10212146	Bovine	Finland	Europe	1991	97	97	Y	Y	Y
ERR10212148	Bovine	Finland	Europe	1991	15	15	Y	Y	Y
ERR10212149	Bovine	Finland	Europe	1991	97	97	Y	Y	Y
ERR10212150	Bovine	United Kingdom	Europe	1991	97	71	Y	Y	Y
ERR10212151	Bovine	United Kingdom	Europe	1991	97	71	Y	Y	Y
ERR10212152	Bovine	United Kingdom	Europe	1991	97	97	Y	Y	Y		Y
ERR10212153	Bovine	United Kingdom	Europe	1991	133	133	Y	Y	Y					Y
ERR10212154	Bovine	United Kingdom	Europe	1991	97	71	Y	Y	Y
ERR10212155	Bovine	United Kingdom	Europe	1991	97	97	Y	Y	Y
ERR10212156	Bovine	United Kingdom	Europe	1991	151	151	Y	Y	Y						Y
ERR10212157	Bovine	United Kingdom	Europe	1991	151	151	Y	Y	Y						Y
ERR10212158	Bovine	United Kingdom	Europe	1991	133	133	Y	Y	Y					Y
ERR10212159	Bovine	United Kingdom	Europe	1991	133	133	Y	Y	Y					Y
ERR10212160	Bovine	United Kingdom	Europe	1991	133	133	Y	Y	Y					Y
ERR10212161	Bovine	United Kingdom	Europe	1991	97	97	Y	Y	Y
ERR10212162	Bovine	United Kingdom	Europe	1991	5	5	Y	Y	Y
ERR10212163	Bovine	United Kingdom	Europe	1991	97	novel	Y	Y	Y
ERR10212164	Bovine	United Kingdom	Europe	1991	97	97	Y	Y	Y
ERR10212165	Bovine	United Kingdom	Europe	1991	97	71	Y	Y	Y
ERR10212166	Bovine	United Kingdom	Europe	1991	97	97	Y	Y	Y		Y
ERR10212168	Bovine	United Kingdom	Europe	1991	97	71	Y	Y	Y
ERR10212169	Bovine	United Kingdom	Europe	1991	97	97	Y	Y	Y		Y
ERR10212170	Bovine	United Kingdom	Europe	1991	97	97	Y	Y	Y		Y
ERR10212171	Bovine	United Kingdom	Europe	1991	151	151	Y	Y	Y						Y
ERR10212172	Bovine	United Kingdom	Europe	1991	97	71	Y	Y	Y
ERR10212173	Bovine	United Kingdom	Europe	1991	97	novel	Y	Y	Y
ERR10212175	Bovine	United Kingdom	Europe	1991	97	novel	Y	Y	Y		Y
ERR10212176	Bovine	United Kingdom	Europe	1991	97	97	Y	Y	Y		Y
ERR10212177	Bovine	United Kingdom	Europe	1991	97	71	Y	Y	Y
ERR10212178	Bovine	United Kingdom	Europe	1991	97	97	Y	Y	Y		Y
ERR10212179	Bovine	United Kingdom	Europe	1991	151	151	Y	Y	Y						Y
ERR10212180	Bovine	United Kingdom	Europe	1991	97	97	Y	Y	Y		Y
ERR10212181	Bovine	United Kingdom	Europe	1991	133	133	Y	Y	Y					Y
ERR10212182	Bovine	United Kingdom	Europe	1991	97	97	Y	Y	Y		Y
ERR10212183	Bovine	United Kingdom	Europe	1991	97	97	Y	Y	Y
ERR10212184	Bovine	United Kingdom	Europe	1991	nvl22	novel	Y	Y	Y
ERR10212185	Bovine	United Kingdom	Europe	1991	97	97	Y	Y	Y
ERR10212186	Bovine	United Kingdom	Europe	1991	97	97	Y	Y	Y		Y
ERR10212187	Bovine	United Kingdom	Europe	1991	97	97	Y	Y	Y
ERR10212188	Bovine	United Kingdom	Europe	1991	97	97	Y	Y	Y		Y
ERR10212189	Bovine	United Kingdom	Europe	1991	97	97	Y	Y	Y		Y
ERR10212190	Bovine	United Kingdom	Europe	1991	97	71	Y	Y	Y
ERR10212191	Bovine	United Kingdom	Europe	1991	151	151	Y	Y	Y						Y
ERR10212192	Bovine	United Kingdom	Europe	1991	133	133	Y	Y	Y					Y
ERR10212193	Bovine	United Kingdom	Europe	1991	151	novel	Y	Y	Y						Y
ERR10212194	Bovine	United Kingdom	Europe	1991	151	151	Y	Y	Y
ERR10212195	Bovine	United Kingdom	Europe	1991	97	71	Y	Y	Y
ERR10212196	Bovine	United Kingdom	Europe	1991	97	97	Y	Y	Y		Y
ERR10212197	Bovine	United Kingdom	Europe	1991	nvl10	novel	Y	Y	Y
ERR10212198	Bovine	United Kingdom	Europe	1991	97	novel	Y	Y	Y
ERR10212199	Bovine	Germany	Europe	1991	8	8	Y	Y	Y
ERR10212200	Bovine	Germany	Europe	1991	151	504	Y	Y	Y						Y
ERR10212201	Bovine	Germany	Europe	1991	479	1380	Y	Y	Y
ERR10212202	Bovine	Germany	Europe	1991	479	1380	Y	Y	Y
ERR10212203	Bovine	Germany	Europe	1991	151	504	Y	Y	Y						Y
ERR10212204	Bovine	Germany	Europe	1991	97	novel	Y	Y	Y		Y
ERR10212205	Bovine	Germany	Europe	1991	479	479	Y	Y	Y
ERR10212206	Bovine	Germany	Europe	1991	151	504	Y	Y	Y						Y
ERR10212207	Bovine	Germany	Europe	1991	97	97	Y	Y	Y		Y
ERR10212208	Bovine	Germany	Europe	1991	8	8	Y	Y	Y
ERR10212209	Bovine	Germany	Europe	1991	151	504	Y	Y	Y						Y
ERR10212210	Bovine	Germany	Europe	1991	151	504	Y	Y	Y						Y
ERR10212211	Bovine	Germany	Europe	1991	151	504	Y	Y	Y						Y
ERR10212212	Bovine	Germany	Europe	1991	97	97	Y	Y	Y		Y
ERR10212213	Bovine	Germany	Europe	1991	151	504	Y	Y	Y						Y
ERR10212214	Bovine	Germany	Europe	1991	15	15	Y	Y	Y
ERR10212215	Bovine	Germany	Europe	1991	151	novel	Y	Y	Y						Y
ERR10212216	Bovine	Germany	Europe	1991	45	45	Y	Y	Y
ERR10212217	Bovine	Germany	Europe	1991	479	479	Y	Y	Y
ERR10212218	Bovine	Germany	Europe	1991	151	504	Y	Y	Y						Y
ERR10212219	Bovine	Germany	Europe	1991	151	504	Y	Y	Y						Y
ERR10212220	Bovine	Germany	Europe	1991	20	20	Y	Y	Y
ERR10212221	Bovine	Germany	Europe	1991	8	8	Y	Y	Y
ERR10212222	Bovine	Germany	Europe	1991	133	133	Y	Y	Y					Y
ERR10212223	Bovine	Germany	Europe	1991	151	504	Y	Y	Y						Y
ERR10212224	Bovine	Germany	Europe	1991	151	504	Y	Y	Y						Y
ERR10212225	Bovine	Germany	Europe	1991	25	25	Y	Y	Y
ERR10212226	Bovine	Germany	Europe	1991	8	8	Y	Y	Y
ERR10212227	Bovine	Germany	Europe	1991	97	97	Y	Y	Y		Y
ERR10212228	Bovine	Germany	Europe	1991	151	504	Y	Y	Y						Y
ERR10212229	Bovine	Germany	Europe	1991	151	novel	Y	Y	Y						Y
ERR10212230	Bovine	Germany	Europe	1991	151	504	Y	Y	Y						Y
ERR10212231	Bovine	Germany	Europe	1991	151	504	Y	Y	Y						Y
ERR10212232	Bovine	Germany	Europe	1991	101	101	Y	Y	Y
ERR10212233	Bovine	Germany	Europe	1991	15	15	Y	Y	Y
ERR10212234	Bovine	Germany	Europe	1991	151	504	Y	Y	Y						Y
ERR10212235	Bovine	Germany	Europe	1991	50	50	Y	Y	Y
ERR10212236	Bovine	Germany	Europe	1991	97	97	Y	Y	Y		Y
ERR10212237	Bovine	Germany	Europe	1991	151	novel	Y	Y	Y						Y
ERR10212238	Bovine	Germany	Europe	1991	151	504	Y	Y	Y						Y
ERR10212239	Bovine	Germany	Europe	1991	151	504	Y	Y	Y						Y
ERR10212240	Bovine	Germany	Europe	1991	20	20	Y	Y	Y
ERR10212241	Bovine	Germany	Europe	1991	151	504	Y	Y	Y						Y
ERR10212242	Bovine	Germany	Europe	1991	151	504	Y	Y	Y						Y
ERR10212243	Bovine	Germany	Europe	1991	479	479	Y	Y	Y
ERR10212244	Bovine	Germany	Europe	1991	151	504	Y	Y	Y						Y
ERR10212245	Bovine	Germany	Europe	1991	97	97	Y	Y	Y		Y
ERR10212246	Bovine	Germany	Europe	1991	1	1	Y	Y	Y
ERR10212247	Bovine	Germany	Europe	1991	151	504	Y	Y	Y						Y
ERR10212248	Bovine	Germany	Europe	1991	97	97	Y	Y	Y		Y
ERR10212249	Bovine	Norway	Europe	1991	133	481	Y	Y	Y					Y
ERR10212250	Bovine	Norway	Europe	1991	97	97	Y	Y	Y		Y
ERR10212251	Bovine	Norway	Europe	1991	133	478	Y	Y	Y					Y
ERR10212252	Bovine	Norway	Europe	1991	133	133	Y	Y	Y					Y
ERR10212253	Bovine	Norway	Europe	1991	133	133	Y	Y	Y					Y
ERR10212254	Bovine	Norway	Europe	1991	133	132	Y	Y	Y					Y
ERR10212255	Bovine	Norway	Europe	1991	133	481	Y	Y	Y					Y
ERR10212256	Bovine	Norway	Europe	1991	133	133	Y	Y	Y					Y
ERR10212257	Bovine	Norway	Europe	1991	45	47	Y	Y	Y
ERR10212258	Bovine	Norway	Europe	1991	133	133	Y	Y	Y					Y
ERR10212259	Bovine	Norway	Europe	1991	133	132	Y	Y	Y					Y
ERR10212260	Bovine	Norway	Europe	1991	133	132	Y	Y	Y					Y
ERR10212261	Bovine	Norway	Europe	1991	133	novel	Y	Y	Y					Y
ERR10212262	Bovine	Norway	Europe	1991	133	133	Y	Y	Y					Y
ERR10212263	Bovine	Norway	Europe	1991	133	133	Y	Y	Y					Y
ERR10212264	Bovine	Norway	Europe	1991	133	133	Y	Y	Y					Y
ERR10212265	Bovine	Norway	Europe	1991	133	133	Y	Y	Y					Y
ERR10212266	Bovine	Norway	Europe	1991	133	133	Y	Y	Y					Y
ERR10212267	Bovine	Norway	Europe	1991	133	132	Y	Y	Y					Y
ERR10212268	Bovine	Norway	Europe	1991	133	133	Y	Y	Y					Y
ERR10212269	Bovine	Norway	Europe	1991	133	133	Y	Y	Y					Y
ERR10212270	Bovine	Norway	Europe	1991	133	133	Y	Y	Y					Y
ERR10212271	Bovine	Norway	Europe	1991	133	478	Y	Y	Y					Y
ERR10212272	Bovine	Norway	Europe	1991	133	132	Y	Y	Y					Y
ERR10212273	Bovine	Norway	Europe	1991	133	133	Y	Y	Y					Y
ERR10212274	Bovine	Norway	Europe	1991	136	136	Y	Y	Y
ERR10212275	Bovine	Norway	Europe	1991	133	133	Y	Y	Y					Y
ERR10212276	Bovine	Norway	Europe	1991	133	133	Y	Y	Y					Y
ERR10212277	Bovine	Norway	Europe	1991	133	133	Y	Y	Y					Y
ERR10212278	Bovine	Norway	Europe	1991	133	novel	Y	Y	Y					Y
ERR10212279	Bovine	Norway	Europe	1991	133	133	Y	Y	Y					Y
ERR10212280	Bovine	Norway	Europe	1991	2767	2767	Y	Y	Y
ERR10212281	Bovine	Norway	Europe	1991	133	133	Y	Y	Y					Y
ERR10212282	Bovine	Norway	Europe	1991	133	133	Y	Y	Y					Y
ERR10212283	Bovine	Norway	Europe	1991	133	novel	Y	Y	Y					Y
ERR10212284	Bovine	Norway	Europe	1991	133	133	Y	Y	Y					Y
ERR10212285	Bovine	Norway	Europe	1991	133	133	Y	Y	Y					Y
ERR10212286	Bovine	Norway	Europe	1991	133	133	Y	Y	Y					Y
ERR10212287	Bovine	Norway	Europe	1991	133	133	Y	Y	Y					Y
ERR10212288	Bovine	Norway	Europe	1991	133	133	Y	Y	Y					Y
ERR10212289	Bovine	Norway	Europe	1991	133	133	Y	Y	Y					Y
ERR10212290	Bovine	Norway	Europe	1991	133	133	Y	Y	Y
ERR10212291	Bovine	Norway	Europe	1991	133	132	Y	Y	Y					Y
ERR10212292	Bovine	Norway	Europe	1991	133	133	Y	Y	Y					Y
ERR10212293	Bovine	Norway	Europe	1991	133	133	Y	Y	Y					Y
ERR10212294	Bovine	Norway	Europe	1991	133	133	Y	Y	Y					Y
ERR10212295	Bovine	Norway	Europe	1991	133	132	Y	Y	Y					Y
ERR10212296	Bovine	Norway	Europe	1991	133	133	Y	Y	Y					Y
ERR10212297	Bovine	Norway	Europe	1991	133	133	Y	Y	Y					Y
PRJEB56446	Swine	Denmark	Europe	2005	30	433	Y	Y	Y
PRJEB56446	Swine	Denmark	Europe	2005	97	71	Y	Y	Y
PRJEB56446	Swine	Denmark	Europe	2005	30	433	Y	Y	Y
PRJEB56446	Swine	Denmark	Europe	2005	30	433	Y	Y	Y
PRJEB56446	Swine	Denmark	Europe	2005	30	433	Y	Y	Y
PRJEB56446	Swine	Denmark	Europe	2005	30	433	Y	Y	Y
PRJEB56446	Swine	Denmark	Europe	2000	30	433	Y	Y	Y
PRJEB56446	Swine	Denmark	Europe	2000	30	novel	Y	Y	Y
PRJEB56446	Swine	Denmark	Europe	2000	398	398	Y
PRJEB56446	Swine	Denmark	Europe	2000	9	9	Y	Y	Y
PRJEB56446	Swine	Denmark	Europe	2002	30	433	Y	Y	Y
PRJEB56446	Other	Denmark	Europe	2002	1	1	Y	Y	Y
PRJEB56446	Bovine	Denmark	Europe	2001	133	novel	Y	Y	Y					Y
PRJEB56446	Swine	Denmark	Europe	2002	398	398	Y
PRJEB56446	Swine	Denmark	Europe	2002	398	398	Y	Y	Y
PRJEB56446	Swine	Denmark	Europe	2002	30	433	Y	Y	Y
PRJEB56446	Swine	Denmark	Europe	2002	30	2082	Y	Y	Y
PRJEB56446	Swine	Denmark	Europe	2003	9	9	Y	Y	Y
PRJEB56446	Swine	Denmark	Europe	2003	398	398	Y
PRJEB56446	Swine	Denmark	Europe	2003	398	398	Y	Y	Y
PRJEB56446	Other	Denmark	Europe	2000	1	1	Y	Y	Y
PRJEB56446	Swine	Denmark	Europe	2001	30	433	Y	Y	Y
PRJEB56446	Swine	Denmark	Europe	2001	9	9	Y	Y	Y
PRJEB56446	Swine	Denmark	Europe	2001	30	433	Y	Y	Y
PRJEB56446	Swine	Denmark	Europe	2000	30	433	Y	Y	Y
PRJEB56446	Swine	Denmark	Europe	2000	1	1	Y	Y	Y
PRJEB56446	Other	Denmark	Europe	2002	45	novel	Y	Y	Y
PRJEB56446	Swine	Denmark	Europe	2002	30	433	Y	Y	Y
PRJEB56446	Swine	Denmark	Europe	2003	30	433	Y	Y	Y
PRJEB56446	Avian	Denmark	Europe	1998	5	5	Y
PRJEB56446	Avian	Denmark	Europe	1998	5	5	Y
PRJEB56446	Avian	Denmark	Europe	1998	5	90	Y
PRJEB56446	Avian	Denmark	Europe	1998	5	5	Y
PRJEB56446	Avian	Denmark	Europe	1998	5	5	Y
PRJEB56446	Avian	Denmark	Europe	1998	5	5	Y
PRJEB56446	Avian	Denmark	Europe	1998	5	5	Y
PRJEB56446	Avian	Denmark	Europe	1998	5	novel	Y
PRJEB56446	Avian	Denmark	Europe	1998	385	385	Y	Y	Y
PRJEB56446	Avian	Denmark	Europe	1998	5	5	Y
PRJEB56446	Avian	Denmark	Europe	1998	5	5	Y
PRJEB56446	Avian	Denmark	Europe	1998	5	5	Y
PRJEB56446	Avian	Denmark	Europe	1998	5	5	Y
PRJEB56446	Avian	Denmark	Europe	1998	5	5	Y
PRJEB56446	Avian	Denmark	Europe	1998	5	5	Y
PRJEB56446	Avian	Denmark	Europe	1998	5	5	Y
PRJEB56446	Avian	Denmark	Europe	1998	5	5	Y
PRJEB56446	Avian	Denmark	Europe	1998	5	5	Y
PRJEB56446	Avian	Denmark	Europe	1998	5	5	Y
PRJEB56446	Avian	Denmark	Europe	1998	5	5	Y
PRJEB56446	Avian	Denmark	Europe	1998	5	5	Y
PRJEB56446	Avian	Denmark	Europe	1998	5	5	Y
PRJEB56446	Avian	Denmark	Europe	1998	5	5	Y
PRJEB56446	Avian	Denmark	Europe	1998	5	5	Y
PRJEB56446	Avian	Denmark	Europe	1998	5	5	Y
PRJEB56446	Avian	Denmark	Europe	1998	5	5	Y
PRJEB56446	Avian	Denmark	Europe	1998	5	5	Y
PRJEB56446	Avian	Denmark	Europe	1998	5	5	Y
PRJEB56446	Avian	Denmark	Europe	1998	5	5	Y
PRJEB56446	Avian	Denmark	Europe	1998	5	5	Y
PRJEB56446	Avian	Denmark	Europe	1998	5	5	Y
PRJEB56446	Avian	Denmark	Europe	1998	5	5	Y
PRJEB56446	Avian	Denmark	Europe	1998	5	5	Y
PRJEB56446	Avian	Denmark	Europe	1998	5	5	Y
PRJEB56446	Avian	Denmark	Europe	1998	5	novel	Y
PRJEB56446	Avian	Denmark	Europe	1998	5	5	Y
PRJEB56446	Avian	Denmark	Europe	1998	5	5	Y
PRJEB56446	Avian	Denmark	Europe	1998	5	5	Y
PRJEB56446	Avian	Denmark	Europe	1998	5	5	Y	Y	Y
PRJEB56446	Avian	Denmark	Europe	1998	5	5	Y
PRJEB56446	Avian	Denmark	Europe	1998	5	5	Y
PRJEB56446	Avian	Denmark	Europe	1998	5	5	Y
PRJEB56446	Avian	Denmark	Europe	1998	5	5	Y
PRJEB56446	Avian	Denmark	Europe	1998	5	5	Y
PRJEB56446	Avian	Denmark	Europe	1998	5	5	Y
PRJEB56446	Avian	Denmark	Europe	1998	5	5	Y
PRJEB56446	Avian	Denmark	Europe	1998	5	5	Y
PRJEB56446	Avian	Denmark	Europe	1998	5	5	Y
PRJEB56446	Avian	Denmark	Europe	1998	5	5	Y
PRJEB56446	Avian	Denmark	Europe	1998	5	5	Y
PRJEB56446	Avian	Denmark	Europe	1998	5	5	Y
PRJEB56446	Avian	Denmark	Europe	1998	5	5	Y
PRJEB56446	Avian	Denmark	Europe	1998	5	5	Y
PRJEB56446	Avian	Denmark	Europe	1998	5	5	Y
PRJEB56446	Avian	Denmark	Europe	1998	5	5	Y
PRJEB56446	Avian	Denmark	Europe	1998	5	5	Y
PRJEB56446	Avian	Denmark	Europe	1998	5	5	Y
PRJEB56446	Avian	Denmark	Europe	1998	5	5	Y
PRJEB56446	Swine	Denmark	Europe	2004	9	9	Y	Y	Y
PRJEB56446	Swine	Denmark	Europe	2004	398	398	Y	Y	Y
PRJEB56446	Swine	Denmark	Europe	2004	398	398	Y	Y	Y
PRJEB56446	Ovine	Denmark	Europe	2004	398	398	Y	Y	Y
PRJEB56446	Swine	Denmark	Europe	2004	398	398	Y
PRJEB56446	Swine	Denmark	Europe	2004	30	433	Y	Y	Y
PRJEB56446	Swine	Denmark	Europe	2004	9	9	Y	Y	Y
PRJEB56446	Swine	Denmark	Europe	2006	30	433	Y	Y	Y
PRJEB56446	Swine	Denmark	Europe	2006	9	9	Y	Y	Y
PRJEB56446	Other	Denmark	Europe	2006	8	8	Y	Y	Y
PRJEB56446	Swine	Denmark	Europe	2006	398	398	Y	Y	Y
PRJEB56446	Swine	Denmark	Europe	2007	398	398	Y	Y	Y
PRJEB56446	Swine	Denmark	Europe	2007	1	1	Y	Y	Y
PRJEB56446	Swine	Denmark	Europe	2007	9	9	Y	Y	Y
PRJEB56446	Swine	Denmark	Europe	2007	30	433	Y	Y	Y
PRJEB56446	Swine	Denmark	Europe	2007	9	9	Y	Y	Y
PRJEB56446	Other	Denmark	Europe	2007	8	8	Y	Y	Y
PRJEB56446	Swine	Denmark	Europe	2007	30	433	Y	Y	Y
PRJEB56446	Swine	Denmark	Europe	2007	30	novel	Y	Y	Y
PRJEB56446	Swine	Denmark	Europe	2007	9	9	Y	Y	Y
PRJEB56446	Swine	Denmark	Europe	2007	9	9	Y	Y	Y
PRJEB56446	Bovine	Denmark	Europe	2007	8	8	Y	Y	Y
PRJEB56446	Swine	Denmark	Europe	2007	398	398	Y
PRJEB56446	Swine	Denmark	Europe	2008	398	398	Y
PRJEB56446	Swine	Denmark	Europe	2008	30	433	Y	Y	Y
PRJEB56446	Swine	Denmark	Europe	2008	30	433	Y	Y	Y
PRJEB56446	Swine	Denmark	Europe	2008	398	398	Y	Y	Y
PRJEB56446	Swine	Denmark	Europe	2008	398	398	Y	Y	Y
PRJEB56446	Other	Denmark	Europe	2008	1660	1660	Y	Y	Y
PRJEB56446	Swine	Denmark	Europe	2009	398	398	Y	Y	Y
PRJEB56446	Swine	Denmark	Europe	2009	398	398	Y	Y	Y
PRJEB56446	Bovine	Denmark	Europe	2009	97	71	Y	Y	Y
PRJEB56446	Swine	Denmark	Europe	2009	398	398	Y
PRJEB56446	Bovine	Denmark	Europe	2009	151	151	Y	Y	Y						Y
PRJEB56446	Bovine	Denmark	Europe	2009	151	151	Y	Y	Y						Y
PRJEB56446	Swine	Denmark	Europe	2009	398	398	Y	Y	Y
PRJEB56446	Swine	Denmark	Europe	2009	30	433	Y	Y	Y
PRJEB56446	Bovine	Denmark	Europe	2013	97	71	Y	Y	Y
PRJEB56446	Other	Denmark	Europe	2013	398	398	Y	Y	Y
PRJEB56446	Other	Denmark	Europe	2013	398	398	Y	Y	Y
PRJEB56446	Swine	Denmark	Europe	2014	9	2423	Y	Y	Y
PRJEB56446	Bovine	Denmark	Europe	2011	133	133	Y	Y	Y					Y
PRJEB56446	Bovine	Denmark	Europe	2011	151	151	Y	Y	Y						Y
PRJEB56446	Bovine	Denmark	Europe	2011	151	151	Y	Y	Y						Y
PRJEB56446	Other	Denmark	Europe	2012	1	1	Y	Y	Y
PRJEB56446	Other	Denmark	Europe	2012	398	398	Y
PRJEB56446	Other	Denmark	Europe	2012	398	398	Y	Y	Y
PRJEB56446	Bovine	Denmark	Europe	2011	133	133	Y	Y	Y					Y
PRJEB56446	Bovine	Denmark	Europe	2011	97	71	Y	Y	Y
PRJEB56446	Bovine	Denmark	Europe	2011	50	3891	Y	Y	Y
PRJEB56446	Bovine	Denmark	Europe	2011	479	3897	Y	Y	Y
PRJEB56446	Bovine	Denmark	Europe	2011	50	50	Y	Y	Y
PRJEB56446	Bovine	Denmark	Europe	2011	50	50	Y	Y	Y
PRJEB56446	Bovine	Denmark	Europe	2011	133	133	Y	Y	Y					Y
PRJEB56446	Bovine	Denmark	Europe	2011	97	71	Y	Y	Y
PRJEB56446	Bovine	Denmark	Europe	2011	50	3891	Y	Y	Y
PRJEB56446	Bovine	Denmark	Europe	2011	133	133	Y	Y	Y					Y
PRJEB56446	Other	Denmark	Europe	2009	1660	1660	Y	Y	Y
PRJEB56446	Swine	Denmark	Europe	2009	30	433	Y	Y	Y
PRJEB56446	Swine	Denmark	Europe	2009	30	433	Y	Y	Y
PRJEB56446	Swine	Denmark	Europe	2009	30	433	Y	Y	Y
PRJEB56446	Swine	Denmark	Europe	2009	9	9	Y	Y	Y
PRJEB56446	Swine	Denmark	Europe	2008	398	398	Y
PRJEB56446	Swine	Denmark	Europe	2008	398	398	Y	Y	Y
PRJEB56446	Swine	Denmark	Europe	2008	30	433	Y	Y	Y
PRJEB56446	Swine	Denmark	Europe	2008	9	9	Y	Y	Y
ERR10212298	Bovine	Australia	Oceania	2013	97	97	Y	Y	Y		Y
ERR10212299	Bovine	Australia	Oceania	2013	5	novel	Y	Y	Y
ERR10212300	Bovine	Australia	Oceania	2013	1	novel	Y	Y	Y	Y
ERR10212301	Bovine	Australia	Oceania	2013	151	705	Y	Y	Y						Y
ERR10212302	Bovine	Australia	Oceania	2013	97	352	Y	Y	Y
ERR10212303	Bovine	Australia	Oceania	2013	88	88	Y	Y	Y
ERR10212304	Bovine	Australia	Oceania	2013	1	1	Y	Y	Y	Y
ERR10212305	Bovine	Australia	Oceania	2013	97	352	Y	Y	Y
ERR10212306	Bovine	Australia	Oceania	2013	1	2154	Y	Y	Y
ERR10212307	Bovine	Australia	Oceania	2013	97	97	Y	Y	Y		Y
ERR10212308	Bovine	Australia	Oceania	2013	151	705	Y	Y	Y						Y
ERR10212309	Bovine	Australia	Oceania	2013	97	352	Y	Y	Y
ERR10212310	Bovine	Australia	Oceania	2013	12	12	Y	Y	Y
ERR10212311	Bovine	Australia	Oceania	2013	151	705	Y	Y	Y
ERR10212312	Bovine	Australia	Oceania	2013	151	705	Y	Y	Y						Y
ERR10212313	Bovine	Australia	Oceania	2013	151	705	Y	Y	Y						Y
ERR10212314	Bovine	Australia	Oceania	2013	97	97	Y	Y	Y
ERR10212315	Bovine	Australia	Oceania	2013	151	151	Y	Y	Y						Y
ERR10212316	Bovine	Australia	Oceania	2013	151	151	Y	Y	Y						Y
ERR10212317	Bovine	Australia	Oceania	2013	8	8	Y	Y	Y
ERR10212318	Bovine	Australia	Oceania	2013	97	novel	Y	Y	Y
ERR10212319	Bovine	Australia	Oceania	2013	97	novel	Y	Y	Y
ERR10212320	Bovine	Australia	Oceania	2013	151	705	Y	Y	Y						Y
ERR10212321	Bovine	Australia	Oceania	2013	151	705	Y	Y	Y						Y
ERR10212322	Bovine	Australia	Oceania	2013	97	352	Y	Y	Y
ERR10212323	Bovine	Australia	Oceania	2013	97	352	Y	Y	Y
ERR10212324	Bovine	Australia	Oceania	2013	97	352	Y	Y	Y		Y
ERR10212325	Bovine	Australia	Oceania	2013	97	352	Y	Y	Y
ERR10212326	Bovine	Australia	Oceania	2013	97	352	Y	Y	Y		Y
ERR10212327	Bovine	Australia	Oceania	2013	1	81	Y	Y	Y	Y
ERR10212328	Bovine	Australia	Oceania	2013	151	705	Y	Y	Y						Y
ERR10212329	Bovine	Australia	Oceania	2013	97	352	Y	Y	Y
ERR10212330	Bovine	Australia	Oceania	2013	97	352	Y	Y	Y
ERR10212331	Bovine	Australia	Oceania	2013	97	352	Y	Y	Y
ERR10212332	Bovine	Australia	Oceania	2013	97	352	Y	Y	Y		Y
ERR10212333	Bovine	Australia	Oceania	2013	97	352	Y	Y	Y
ERR10212334	Bovine	Australia	Oceania	2013	97	352	Y	Y	Y
ERR10212335	Bovine	Australia	Oceania	2013	97	352	Y	Y	Y
ERR10212336	Bovine	Australia	Oceania	2013	97	novel	Y	Y	Y
ERR10212337	Bovine	Australia	Oceania	2013	1	81	Y	Y	Y	Y
ERR10212338	Bovine	Australia	Oceania	2013	1	81	Y	Y	Y	Y
ERR10212339	Bovine	Australia	Oceania	2013	133	133	Y	Y	Y					Y
ERR10212340	Bovine	Australia	Oceania	2013	1	81	Y	Y	Y
ERR10212341	Bovine	Australia	Oceania	2013	97	352	Y	Y	Y
ERR10212342	Bovine	Australia	Oceania	2013	1	81	Y	Y	Y
ERR10212343	Bovine	Australia	Oceania	2013	1	81	Y	Y	Y	Y
ERR10212344	Bovine	Australia	Oceania	2013	97	352	Y	Y	Y
ERR10212345	Bovine	Australia	Oceania	2013	97	352	Y	Y	Y
ERR10212346	Bovine	Australia	Oceania	2013	1	81	Y	Y	Y
ERR10212347	Bovine	Australia	Oceania	2013	151	novel	Y	Y	Y						Y
ERR10212348	Bovine	Australia	Oceania	2013	97	352	Y	Y	Y
ERR10212349	Bovine	Australia	Oceania	2013	1	81	Y	Y	Y	Y
ERR10212350	Bovine	Australia	Oceania	2013	97	352	Y	Y	Y		Y
ERR10212351	Bovine	Australia	Oceania	2013	97	352	Y	Y	Y		Y
ERR10212352	Bovine	Australia	Oceania	2013	5	5	Y	Y	Y
ERR10212353	Bovine	Australia	Oceania	2013	1	81	Y	Y	Y
ERR10212354	Bovine	Australia	Oceania	2013	97	352	Y	Y	Y
ERR10212355	Bovine	Australia	Oceania	2013	151	705	Y	Y	Y						Y
ERR10212356	Bovine	Australia	Oceania	2013	97	352	Y	Y	Y
ERR10212357	Bovine	Australia	Oceania	2013	97	352	Y	Y	Y		Y
ERR10212358	Bovine	Australia	Oceania	2013	5	5	Y	Y	Y
ERR10212359	Bovine	Australia	Oceania	2013	97	352	Y	Y	Y		Y
ERR10212360	Bovine	Australia	Oceania	2013	1	81	Y	Y	Y	Y
ERR10212361	Bovine	Australia	Oceania	2013	1	81	Y	Y	Y	Y
ERR10212362	Bovine	Australia	Oceania	2013	97	352	Y	Y	Y
ERR10212363	Bovine	Australia	Oceania	2013	1	81	Y	Y	Y	Y
ERR10212364	Bovine	Australia	Oceania	2013	151	705	Y	Y	Y						Y
ERR10212365	Bovine	Australia	Oceania	2013	97	novel	Y	Y	Y
ERR10212366	Bovine	Australia	Oceania	2013	151	novel	Y	Y	Y						Y
ERR10212367	Bovine	Australia	Oceania	2013	1	81	Y	Y	Y	Y
ERR10212368	Bovine	Australia	Oceania	2013	97	352	Y	Y	Y
ERR10212369	Bovine	Australia	Oceania	2013	1	81	Y	Y	Y	Y
ERR10212370	Bovine	Australia	Oceania	2013	1	81	Y	Y	Y	Y
ERR10212371	Bovine	Australia	Oceania	2013	1	novel	Y	Y	Y
ERR10212372	Bovine	Australia	Oceania	2013	97	352	Y	Y	Y
ERR10212373	Bovine	Australia	Oceania	2013	97	352	Y	Y	Y
ERR10212374	Bovine	Australia	Oceania	2013	1	81	Y	Y	Y	Y
ERR10212375	Bovine	Australia	Oceania	2013	151	151	Y	Y	Y						Y
ERR10212376	Bovine	Australia	Oceania	2013	151	705	Y	Y	Y						Y
ERR10212377	Bovine	Australia	Oceania	2013	97	352	Y	Y	Y
ERR10212378	Bovine	Australia	Oceania	2013	97	352	Y	Y	Y		Y
ERR10212379	Bovine	Australia	Oceania	2013	151	151	Y	Y	Y						Y
ERR10212380	Bovine	Australia	Oceania	2013	1	81	Y	Y	Y
ERR10212381	Bovine	Australia	Oceania	2013	151	151	Y	Y	Y						Y
ERR10212382	Bovine	Australia	Oceania	2013	151	705	Y	Y	Y
ERR10212383	Bovine	Australia	Oceania	2013	1	81	Y	Y	Y	Y
ERR10212384	Bovine	Australia	Oceania	2013	97	352	Y	Y	Y		Y
ERR10212385	Bovine	Australia	Oceania	2013	1	81	Y	Y	Y
ERR10212386	Bovine	Australia	Oceania	2013	97	352	Y	Y	Y
ERR10212387	Bovine	Australia	Oceania	2013	97	352	Y	Y	Y
ERR10212388	Bovine	Australia	Oceania	2013	1	81	Y	Y	Y	Y
ERR10212389	Bovine	Australia	Oceania	2013	97	97	Y	Y	Y
ERR10212390	Bovine	Australia	Oceania	2013	97	novel	Y	Y	Y
ERR10212391	Bovine	Australia	Oceania	2013	97	97	Y	Y	Y
ERR10212393	Bovine	Australia	Oceania	2013	97	97	Y	Y	Y
ERR10212394	Bovine	Australia	Oceania	2013	1	81	Y	Y	Y	Y
ERR10212395	Bovine	Australia	Oceania	2013	151	705	Y	Y	Y						Y
ERR10212396	Bovine	Australia	Oceania	2013	151	705	Y	Y	Y						Y
ERR10212397	Bovine	Australia	Oceania	2013	151	705	Y	Y	Y						Y
ERR10212398	Bovine	Australia	Oceania	2013	151	novel	Y	Y	Y						Y
ERR10212399	Bovine	Australia	Oceania	2013	151	705	Y	Y	Y						Y
ERR10212400	Bovine	Australia	Oceania	2013	97	novel	Y	Y	Y
ERR10212401	Bovine	Australia	Oceania	2013	97	352	Y	Y	Y
ERR10212402	Bovine	Australia	Oceania	2013	151	705	Y	Y	Y						Y
ERR10212403	Bovine	Australia	Oceania	2013	151	705	Y	Y	Y						Y
ERR10212404	Bovine	Australia	Oceania	2013	97	novel	Y	Y	Y
ERR10212405	Bovine	Australia	Oceania	2013	151	705	Y	Y	Y						Y
ERR10212406	Bovine	Australia	Oceania	2013	97	novel	Y	Y	Y
ERR10212407	Bovine	Australia	Oceania	2013	97	novel	Y	Y	Y		Y
ERR10212408	Bovine	Australia	Oceania	2013	97	97	Y	Y	Y		Y
ERR10212409	Bovine	Australia	Oceania	2013	151	705	Y	Y	Y						Y
ERR10212410	Bovine	Australia	Oceania	2013	151	novel	Y	Y	Y						Y
ERR10212411	Bovine	Australia	Oceania	2013	151	705	Y	Y	Y						Y
ERR10212412	Bovine	Australia	Oceania	2013	151	705	Y	Y	Y						Y
ERR10212413	Bovine	Australia	Oceania	2013	151	705	Y	Y	Y						Y
ERR10212414	Bovine	Australia	Oceania	2013	151	705	Y	Y	Y						Y
ERR10212415	Bovine	Australia	Oceania	2013	97	352	Y	Y	Y
ERR10212416	Bovine	Australia	Oceania	2013	151	705	Y	Y	Y						Y
ERR10212417	Bovine	Australia	Oceania	2013	425	425	Y	Y	Y							Y
ERR10212418	Bovine	Australia	Oceania	2013	1	2154	Y	Y	Y	Y
ERR10212420	Bovine	Australia	Oceania	2013	97	352	Y	Y	Y
ERR10212421	Bovine	Australia	Oceania	2013	97	97	Y	Y	Y		Y
ERR10212422	Bovine	Australia	Oceania	2013	97	352	Y	Y	Y
ERR10212423	Bovine	Australia	Oceania	2013	151	705	Y	Y	Y						Y
ERR10212424	Bovine	Australia	Oceania	2013	97	novel	Y	Y	Y
ERR10212425	Bovine	Australia	Oceania	2013	97	97	Y	Y	Y
ERR10212426	Bovine	Australia	Oceania	2013	8	8	Y	Y	Y
ERR10212427	Bovine	Australia	Oceania	2013	151	705	Y	Y	Y
ERR10212428	Bovine	Australia	Oceania	2013	97	novel	Y	Y	Y
ERR10212429	Bovine	Australia	Oceania	2013	8	8	Y	Y	Y
ERR10212430	Bovine	Australia	Oceania	2013	151	705	Y	Y	Y
ERR10212431	Bovine	Australia	Oceania	2013	151	705	Y	Y	Y						Y
ERR10212432	Bovine	Australia	Oceania	2013	1	1	Y	Y	Y
ERR10212433	Bovine	Australia	Oceania	2013	151	705	Y	Y	Y
ERR10212434	Bovine	Australia	Oceania	2013	151	705	Y	Y	Y						Y
ERR10212435	Bovine	Australia	Oceania	2013	151	705	Y	Y	Y						Y
ERR10212436	Bovine	Australia	Oceania	2013	151	705	Y	Y	Y						Y
ERR10212437	Bovine	Australia	Oceania	2013	151	705	Y	Y	Y						Y
ERR10212439	Bovine	Australia	Oceania	2013	151	705	Y	Y	Y						Y
ERR10212440	Bovine	Australia	Oceania	2013	97	352	Y	Y	Y
ERR10212441	Bovine	Australia	Oceania	2013	151	705	Y	Y	Y						Y
ERR10212442	Bovine	Australia	Oceania	2013	97	3183	Y	Y	Y
ERR10212443	Bovine	Australia	Oceania	2013	151	705	Y	Y	Y						Y
ERR10212444	Bovine	Australia	Oceania	2013	97	novel	Y	Y	Y
ERR10212445	Bovine	Australia	Oceania	2013	151	705	Y	Y	Y						Y
ERR10212446	Bovine	Australia	Oceania	2013	8	8	Y	Y	Y
ERR10212447	Bovine	Australia	Oceania	2013	151	705	Y	Y	Y						Y
ERR10212448	Bovine	Australia	Oceania	2013	97	352	Y	Y	Y
ERR10212449	Bovine	Australia	Oceania	2013	97	3183	Y	Y	Y
ERR10212450	Bovine	Australia	Oceania	2013	151	705	Y	Y	Y						Y
ERR10212451	Bovine	Australia	Oceania	2013	151	1363	Y	Y	Y						Y
ERR10212452	Bovine	Australia	Oceania	2013	97	novel	Y	Y	Y		Y
ERR10212453	Bovine	Australia	Oceania	2013	97	352	Y	Y	Y
ERR10212454	Bovine	Australia	Oceania	2013	97	novel	Y	Y	Y
ERR10212455	Bovine	Australia	Oceania	2013	151	705	Y	Y	Y						Y
ERR10212456	Bovine	Australia	Oceania	2013	151	705	Y	Y	Y						Y
ERR10212457	Bovine	Australia	Oceania	2013	151	novel	Y	Y	Y
ERR10212458	Bovine	Australia	Oceania	2013	97	352	Y	Y	Y
ERR10212459	Bovine	Australia	Oceania	2013	151	1363	Y	Y	Y						Y
ERR10212460	Bovine	Australia	Oceania	2013	97	352	Y	Y	Y
ERR10212461	Bovine	Australia	Oceania	2013	151	705	Y	Y	Y						Y
ERR10212462	Bovine	Australia	Oceania	2013	97	352	Y	Y	Y
ERR10212463	Bovine	Australia	Oceania	2013	97	352	Y	Y	Y
ERR10212464	Bovine	Australia	Oceania	2013	97	352	Y	Y	Y		Y
ERR10212465	Bovine	Australia	Oceania	2013	97	novel	Y	Y	Y
ERR10212466	Bovine	Australia	Oceania	2013	1	81	Y	Y	Y
ERR10212467	Bovine	Australia	Oceania	2013	151	705	Y	Y	Y						Y
ERR10212468	Bovine	Australia	Oceania	2013	1	1	Y	Y	Y	Y
ERR10212469	Bovine	Australia	Oceania	2013	1	1	Y	Y	Y
ERR10212470	Bovine	Australia	Oceania	2013	6	6	Y	Y	Y
ERR10212471	Bovine	Australia	Oceania	2013	97	352	Y	Y	Y
ERR10212472	Bovine	Australia	Oceania	2013	97	352	Y	Y	Y
ERR10212473	Bovine	Australia	Oceania	2013	97	352	Y	Y	Y
ERR10212474	Bovine	Australia	Oceania	2013	97	352	Y	Y	Y		Y
ERR10212475	Bovine	Australia	Oceania	2013	97	352	Y	Y	Y
ERR10212477	Swine	USA	North America	2010	5	5	Y	Y	Y
ERR10212478	Swine	USA	North America	2010	5	5	Y	Y	Y
ERR10212479	Swine	USA	North America	2010	5	5	Y	Y	Y
ERR10212480	Swine	USA	North America	2010	5	5	Y	Y	Y
ERR10212481	Swine	USA	North America	2010	5	5	Y	Y	Y
ERR10212482	Swine	USA	North America	2010	5	5	Y	Y	Y
ERR10212483	Swine	USA	North America	2010	5	5	Y	Y	Y
ERR10212484	Swine	USA	North America	2010	5	5	Y	Y	Y
ERR10212485	Swine	USA	North America	2010	5	5	Y	Y	Y
ERR10212486	Swine	USA	North America	2010	398	398	Y	Y	Y
ERR10212487	Swine	USA	North America	2010	5	5	Y	Y	Y
ERR10212488	Swine	USA	North America	2010	5	5	Y	Y	Y
ERR10212489	Swine	USA	North America	2010	398	398	Y	Y	Y
ERR10212490	Swine	USA	North America	2010	398	398	Y	Y	Y
ERR10212491	Swine	USA	North America	2010	398	398	Y	Y	Y
ERR10212492	Swine	USA	North America	2010	5	5	Y
ERR10212493	Swine	USA	North America	2010	5	5	Y	Y	Y
ERR10212494	Swine	USA	North America	2010	5	5	Y	Y	Y
ERR10212495	Swine	USA	North America	2010	5	5	Y	Y	Y
ERR10212496	Swine	USA	North America	2010	5	5	Y
ERR10212497	Swine	USA	North America	2010	5	5	Y
ERR10212498	Swine	USA	North America	2010	5	5	Y
ERR10212499	Swine	USA	North America	2010	5	5	Y
ERR10212500	Swine	USA	North America	2010	5	5	Y
ERR10212501	Swine	USA	North America	2010	5	5	Y	Y	Y
ERR10212502	Swine	USA	North America	2010	5	5	Y
ERR10212503	Swine	USA	North America	2010	5	5	Y
ERR10212504	Swine	USA	North America	2010	5	5	Y
ERR10212505	Swine	USA	North America	2010	5	5	Y
ERR10212506	Swine	USA	North America	2010	5	5	Y
ERR10212507	Swine	USA	North America	2010	5	5	Y
ERR10212508	Swine	USA	North America	2010	5	5	Y	Y	Y
ERR10212509	Swine	USA	North America	2010	5	5	Y
ERR10212510	Swine	USA	North America	2010	5	5	Y	Y	Y
ERR10212511	Swine	USA	North America	2010	5	5	Y	Y	Y
ERR10212512	Swine	USA	North America	2010	5	5	Y
ERR10212513	Swine	USA	North America	2010	5	5	Y
ERR10212514	Swine	USA	North America	2010	5	5	Y
ERR10212515	Swine	USA	North America	2010	5	5	Y
ERR10212516	Swine	USA	North America	2010	5	5	Y
ERR10212517	Swine	USA	North America	2010	5	5	Y	Y	Y
ERR10212518	Swine	USA	North America	2010	5	5	Y	Y	Y
ERR10212519	Swine	USA	North America	2010	5	5	Y	Y	Y
ERR10212520	Swine	USA	North America	2010	5	5	Y	Y	Y
ERR10212521	Swine	USA	North America	2010	5	5	Y	Y	Y
ERR10212522	Swine	USA	North America	2010	5	5	Y
ERR10212523	Swine	USA	North America	2010	5	5	Y	Y	Y
ERR10212524	Swine	USA	North America	2010	5	5	Y
ERR10212525	Swine	USA	North America	2010	5	5	Y
ERR10212526	Swine	USA	North America	2010	5	5	Y
ERR10212527	Swine	USA	North America	2010	5	5	Y	Y	Y
ERR10212528	Swine	USA	North America	2010	5	5	Y
ERR10212529	Swine	USA	North America	2010	5	5	Y
ERR10212530	Swine	USA	North America	2010	5	5	Y
ERR10212531	Swine	USA	North America	2010	5	5	Y	Y	Y
ERR10212532	Swine	USA	North America	2010	5	5	Y	Y	Y
ERR10212533	Swine	USA	North America	2010	5	5	Y	Y	Y
ERR10212534	Swine	USA	North America	2010	5	5	Y	Y	Y
ERR10212535	Swine	USA	North America	2010	5	5	Y
ERR10212536	Swine	USA	North America	2010	5	5	Y	Y	Y
ERR10212537	Swine	USA	North America	2010	5	5	Y	Y	Y
ERR10212538	Swine	USA	North America	2010	5	5	Y
ERR10212539	Swine	USA	North America	2010	5	5	Y	Y	Y
ERR10212540	Swine	USA	North America	2010	5	5	Y
ERR10212541	Swine	USA	North America	2010	5	5	Y	Y	Y
ERR10212542	Swine	USA	North America	2010	5	5	Y
ERR10212543	Swine	USA	North America	2010	5	5	Y	Y	Y
ERR10212544	Swine	USA	North America	2010	5	5	Y	Y	Y
ERR10212545	Swine	USA	North America	2010	5	5	Y	Y	Y
ERR10212546	Swine	USA	North America	2010	5	5	Y
ERR10212547	Swine	USA	North America	2010	5	5	Y
ERR10212548	Swine	USA	North America	2010	5	5	Y	Y	Y
ERR10212549	Swine	USA	North America	2010	5	5	Y
ERR10212550	Swine	USA	North America	2010	72	72	Y	Y	Y
ERR10212551	Swine	USA	North America	2010	72	72	Y	Y	Y
ERR10212552	Swine	USA	North America	2010	72	72	Y	Y	Y
ERR10212553	Swine	USA	North America	2010	5	5	Y
ERR10212554	Swine	USA	North America	2010	5	5	Y
ERR10212555	Swine	USA	North America	2010	5	5	Y
ERR10212556	Swine	USA	North America	2010	72	72	Y	Y	Y
ERR10212557	Swine	USA	North America	2010	72	72	Y	Y	Y
ERR10212558	Swine	USA	North America	2010	72	72	Y	Y	Y
ERR10212559	Swine	USA	North America	2010	5	5	Y
ERR10212560	Swine	USA	North America	2010	5	5	Y
ERR10212561	Swine	USA	North America	2010	5	5	Y
ERR10212562	Swine	USA	North America	2010	398	398	Y
ERR10212563	Swine	USA	North America	2010	5	5	Y
ERR10212564	Swine	USA	North America	2010	5	5	Y	Y	Y
ERR10212565	Swine	USA	North America	2010	5	5	Y
ERR10212566	Swine	USA	North America	2010	5	5	Y
ERR10212567	Swine	USA	North America	2010	5	5	Y
ERR10212568	Swine	USA	North America	2010	5	5	Y	Y	Y
ERR10212569	Swine	USA	North America	2010	5	5	Y
ERR10212570	Swine	USA	North America	2010	5	5	Y
ERR10212571	Swine	USA	North America	2010	5	5	Y
ERR10212572	Swine	USA	North America	2010	5	5	Y
ERR10212575	Bovine	Sierra Leone	Africa	2010	6	6	Y	Y	Y
ERR10212582	Bovine	Sierra Leone	Africa	2010	88	88	Y	Y	Y
ERR10212583	Bovine	Brazil	South America	2014	1	1	Y	Y	Y	Y
ERR10212584	Bovine	Brazil	South America	2014	126	126	Y	Y	Y
ERR10212585	Bovine	Brazil	South America	2014	126	126	Y	Y	Y
ERR10212586	Bovine	Brazil	South America	2014	126	126	Y	Y	Y
ERR10212587	Bovine	Brazil	South America	2014	126	126	Y	Y	Y
ERR10212588	Bovine	Brazil	South America	2014	126	126	Y	Y	Y
ERR10212589	Bovine	Brazil	South America	2014	126	126	Y	Y	Y
ERR10212590	Bovine	Brazil	South America	2014	126	126	Y	Y	Y
ERR10212591	Bovine	Brazil	South America	2014	1	1	Y	Y	Y	Y
ERR10212592	Bovine	Brazil	South America	2014	30	3282	Y	Y	Y
ERR10212593	Bovine	Brazil	South America	2015	1	1	Y	Y	Y
ERR10212594	Bovine	Brazil	South America	2015	97	2521	Y	Y	Y		Y
ERR10212595	Bovine	Brazil	South America	2015	1	1	Y	Y	Y
ERR10212596	Bovine	Brazil	South America	2015	1	1	Y	Y	Y
ERR10212597	Bovine	Brazil	South America	2015	1	1	Y	Y	Y	Y
ERR10212598	Bovine	Brazil	South America	2015	97	97	Y	Y	Y		Y
ERR10212600	Bovine	Brazil	South America	2015	1	1	Y	Y	Y
ERR10212601	Bovine	Brazil	South America	2015	126	126	Y	Y	Y
ERR10212602	Bovine	Brazil	South America	2015	1	1	Y	Y	Y	Y
ERR10212603	Bovine	Brazil	South America	2015	479	479	Y	Y	Y
ERR10212604	Bovine	Brazil	South America	2015	126	126	Y	Y	Y
ERR10212605	Bovine	Brazil	South America	2015	126	126	Y	Y	Y
ERR10212606	Bovine	Brazil	South America	2015	1	1	Y	Y	Y
ERR10212607	Bovine	Brazil	South America	2015	1	1	Y	Y	Y
ERR10212608	Bovine	Brazil	South America	2015	1	1	Y	Y	Y	Y
ERR10212609	Bovine	Brazil	South America	2015	1	1	Y	Y	Y
ERR10212610	Bovine	Brazil	South America	2015	126	126	Y	Y	Y
ERR10212611	Bovine	Brazil	South America	2015	126	126	Y	Y	Y
ERR10212612	Bovine	Brazil	South America	2014	1	1	Y	Y	Y	Y
ERR10212613	Bovine	Brazil	South America	2014	30	30	Y	Y	Y
ERR10212614	Bovine	Brazil	South America	2015	1	1	Y	Y	Y
ERR10212615	Bovine	Brazil	South America	2014	126	126	Y	Y	Y
ERR10212616	Bovine	Brazil	South America	2015	1	1	Y	Y	Y	Y
ERR10212617	Bovine	Brazil	South America	2014	126	126	Y	Y	Y
ERR10212618	Bovine	Brazil	South America	2015	1	1	Y	Y	Y
ERR10212619	Bovine	Brazil	South America	2015	1	1	Y	Y	Y
ERR10212620	Bovine	Brazil	South America	2014	126	126	Y	Y	Y
ERR10212621	Bovine	Brazil	South America	2015	1	1	Y	Y	Y
ERR10212623	Bovine	Brazil	South America	2015	1	1	Y	Y	Y	Y
ERR10212625	Bovine	Brazil	South America	2015	1	1	Y	Y	Y
ERR10212627	Bovine	Brazil	South America	2015	126	126	Y	Y	Y
ERR10212628	Bovine	Brazil	South America	2015	126	126	Y	Y	Y
ERR10212630	Bovine	Brazil	South America	2015	126	126	Y	Y	Y
ERR10212632	Bovine	Brazil	South America	2015	1	1	Y	Y	Y	Y
ERR10212633	Bovine	Brazil	South America	2014	5	novel	Y	Y	Y
ERR10212634	Bovine	Brazil	South America	2014	126	126	Y	Y	Y
ERR10212635	Bovine	Brazil	South America	2014	1	1	Y	Y	Y
ERR10212636	Bovine	Brazil	South America	2014	126	126	Y	Y	Y
ERR10212637	Bovine	Brazil	South America	2014	126	126	Y	Y	Y
ERR10212638	Bovine	Brazil	South America	2014	97	97	Y	Y	Y		Y
ERR10212639	Bovine	Brazil	South America	2015	1	1	Y	Y	Y	Y
ERR10212641	Bovine	Brazil	South America	2015	188	188	Y	Y	Y
ERR10212642	Bovine	Brazil	South America	2015	1	1	Y	Y	Y	Y
ERR10212643	Bovine	Brazil	South America	2015	1	1	Y	Y	Y
ERR10212644	Bovine	Brazil	South America	2015	126	126	Y	Y	Y
ERR10212645	Bovine	Brazil	South America	2014	126	126	Y	Y	Y
ERR10212646	Bovine	Brazil	South America	2014	97	97	Y	Y	Y		Y
ERR10212647	Bovine	Brazil	South America	2014	97	97	Y	Y	Y
ERR10212648	Bovine	Brazil	South America	2014	126	126	Y	Y	Y
ERR10212649	Bovine	Brazil	South America	2015	97	97	Y	Y	Y		Y
ERR10212650	Bovine	Brazil	South America	2014	1	1	Y	Y	Y
ERR10212651	Bovine	Brazil	South America	2011	5	novel	Y	Y	Y
ERR10212675	Bovine	Brazil	South America	2014	1	1	Y	Y	Y	Y
ERR10212677	Bovine	Brazil	South America	2014	126	126	Y	Y	Y
ERR10212678	Bovine	Brazil	South America	2014	1	1	Y	Y	Y	Y
ERR10212679	Bovine	Brazil	South America	2014	126	126	Y	Y	Y
ERR10212680	Bovine	Brazil	South America	2014	126	126	Y	Y	Y
ERR10212681	Bovine	Brazil	South America	2014	126	126	Y	Y	Y
ERR10212682	Bovine	Brazil	South America	2014	1	1	Y	Y	Y
ERR10212683	Bovine	Brazil	South America	2014	126	126	Y	Y	Y
ERR10212684	Bovine	Brazil	South America	2014	126	126	Y	Y	Y
ERR10212685	Bovine	Brazil	South America	2014	126	126	Y	Y	Y
ERR10212686	Bovine	Brazil	South America	2014	126	126	Y	Y	Y
ERR10212687	Bovine	Brazil	South America	2014	126	126	Y	Y	Y
ERR10212688	Bovine	Brazil	South America	2014	126	126	Y	Y	Y
ERR10212689	Bovine	Brazil	South America	2014	126	126	Y	Y	Y
ERR10212690	Bovine	Brazil	South America	2014	126	126	Y	Y	Y
ERR10212691	Bovine	Brazil	South America	2014	126	126	Y	Y	Y
ERR10212692	Bovine	Brazil	South America	2014	126	126	Y	Y	Y
ERR10212693	Bovine	Brazil	South America	2014	126	126	Y	Y	Y
ERR10212694	Bovine	Brazil	South America	2014	126	126	Y	Y	Y
ERR10212695	Bovine	Brazil	South America	2014	126	126	Y	Y	Y
ERR10212696	Bovine	Brazil	South America	2014	126	126	Y	Y	Y
ERR10212697	Bovine	Brazil	South America	2014	126	126	Y	Y	Y
ERR10212698	Bovine	Brazil	South America	2014	126	126	Y	Y	Y
ERR10212699	Bovine	Brazil	South America	2014	126	126	Y	Y	Y
ERR10212700	Bovine	Brazil	South America	2014	126	126	Y	Y	Y
ERR10212701	Bovine	Brazil	South America	2015	126	126	Y	Y	Y
ERR10212702	Bovine	Brazil	South America	2015	1	novel	Y	Y	Y	Y
ERR5055992	Rodent	Germany	Europe	2014	49	49	Y	Y	Y
ERR5055993	Rodent	Germany	Europe	2014	49	49	Y	Y	Y
ERR5055994	Rodent	Germany	Europe	2014	49	49	Y	Y	Y
ERR5055995	Rodent	Germany	Europe	2014	1956	1956	Y
ERR5055996	Rodent	Germany	Europe	2014	1956	1956	Y
ERR5055997	Rodent	Germany	Europe	2014	1956	1956	Y
ERR5055998	Rodent	Germany	Europe	2014	1956	1956	Y
ERR5055999	Rodent	Germany	Europe	2015	49	49	Y	Y	Y
ERR5056000	Rodent	Germany	Europe	2015	49	49	Y	Y	Y
ERR5056001	Rodent	Germany	Europe	2015	890	novel	Y	Y	Y
ERR5056002	Rodent	Germany	Europe	2015	890	novel	Y	Y	Y
ERR5056003	Rodent	Germany	Europe	2014	1956	novel	Y	Y	Y
ERR5056004	Rodent	Germany	Europe	2014	1956	novel	Y	Y	Y
ERR5056005	Rodent	Germany	Europe	2014	1956	novel	Y	Y	Y
ERR5056006	Rodent	Germany	Europe	2014	1956	novel	Y	Y	Y
ERR5056007	Rodent	Germany	Europe	2014	1956	novel	Y	Y	Y
ERR5056008	Rodent	Germany	Europe	2014	1956	novel	Y	Y	Y
ERR5056009	Rodent	Germany	Europe	2014	1956	novel	Y	Y	Y
ERR5056010	Rodent	Germany	Europe	2013	890	890	Y	Y	Y
ERR5056011	Rodent	Germany	Europe	2013	890	890	Y	Y	Y
ERR5056012	Rodent	Germany	Europe	2013	130	130	Y	Y	Y
ERR5056013	Rodent	Germany	Europe	2012	88	88	Y
ERR5056014	Rodent	Germany	Europe	2013	8	8	Y	Y	Y
ERR5056015	Rodent	Germany	Europe	2014	8	8	Y	Y	Y
ERR5056016	Human	Germany	Europe	2008	88	88	Y	Y	Y
ERR5056017	Human	Australia	Oceania	2006	88	78	Y	Y	Y
ERR5056018	Human	Germany	Europe	2008	88	2066	Y	Y	Y
ERR5056019	Human	Australia	Oceania	2006	88	78	Y
ERR5056020	Human	Australia	Oceania	2009	88	78	Y
ERR5056021	Human	Germany	Europe	2012	88	78	Y
ERR5056022	Human	Thailand	Asia	2012	88	88	Y	Y	Y
ERR5056023	Human	Thailand	Asia	2012	88	88	Y	Y	Y
ERR5056024	Human	Australia	Oceania	1995	88	78	Y
ERR5056025	Human	Germany	Europe	2010	88	88	Y
ERR5056026	Human	Germany	Europe	2005	88	88	Y	Y	Y
ERR5056027	Human	United Arab Emirates	Asia	2009	88	88	Y	Y	Y
ERR5056028	Human	Germany	Europe	2005	88	88	Y	Y	Y
ERR5056029	Human	Germany	Europe	2005	88	88	Y	Y	Y
ERR5056030	Human	Germany	Europe	2009	88	88	Y
ERR5056031	Human	Australia	Oceania	2000	88	78	Y
ERR5056032	Human	Germany	Europe	2006	49	49	Y	Y	Y
ERR5056033	Human	Germany	Europe	2015	8	646	Y	Y	Y
ERR5056034	Human	Germany	Europe	2013	8	8	Y	Y	Y
ERR5056035	Human	Germany	Europe	2011	8	8	Y
ERR5056036	Human	Germany	Europe	2009	49	49	Y	Y	Y
ERR5056037	Human	Germany	Europe	2009	130	130	Y	Y	Y				Y
ERR5056038	Human	Germany	Europe	2013	130	130	Y	Y	Y
ERR5056039	Human	Germany	Europe	2015	130	130	Y	Y	Y
ERR5056040	Human	Germany	Europe	2012	130	130	Y	Y	Y
ERR5056041	Human	Germany	Europe	2015	130	130	Y	Y	Y				Y
ERR5056042	Human	Germany	Europe	2010	130	130	Y	Y	Y				Y
ERR5056043	Human	Germany	Europe	2008	130	130	Y	Y	Y
ERR5056044	Human	Germany	Europe	2011	130	130	Y	Y	Y
ERR5056045	Human	Germany	Europe	2016	49	49	Y	Y	Y
ERR5056046	Human	Germany	Europe	2016	130	130	Y	Y	Y
ERR5056047	Human	Not available	Not available	Not available	49	49	Y		Y
ERR5056048	Human	Not available	Not available	Not available	49	49	Y		Y
ERR5056049	Human	Not available	Not available	Not available	49	49	Y		Y
ERR5056050	Human	Not available	Not available	Not available	49	49	Y		Y
ERR5055710	Rodent	USA	North America	2011	101	101	Y	Y	Y
ERR5055711	Rodent	USA	North America	2011	88	88	Y	Y	Y
ERR5055712	Rodent	USA	North America	2011	88	88	Y	Y	Y
ERR5055713	Rodent	USA	North America	2011	15	15	Y	Y	Y
ERR5055714	Rodent	USA	North America	2011	88	88	Y	Y	Y
ERR5055715	Rodent	USA	North America	2011	6	1776	Y	Y	Y
ERR5055716	Rodent	USA	North America	2011	6	1776	Y	Y	Y
ERR5055717	Rodent	USA	North America	2004	88	88	Y	Y	Y
ERR5055718	Rodent	USA	North America	2011	88	88	Y	Y	Y
ERR5055719	Rodent	USA	North America	2011	72	72	Y	Y	Y
ERR5055720	Rodent	USA	North America	2011	88	88	Y	Y	Y
ERR5055721	Rodent	USA	North America	2011	15	15	Y	Y	Y
ERR5055722	Rodent	USA	North America	2011	25	2895	Y	Y	Y
ERR5055723	Rodent	USA	North America	2011	88	88	Y	Y	Y
ERR5055724	Rodent	USA	North America	2011	88	88	Y
ERR5055725	Rodent	USA	North America	2011	15	15	Y	Y	Y
ERR5055727	Rodent	USA	North America	2011	88	88	Y
ERR5055728	Rodent	Japan	Asia	2011	8	8	Y	Y	Y
ERR5055729	Rodent	USA	North America	2011	188	188	Y	Y	Y
ERR5055730	Rodent	USA	North America	2011	30	30	Y
ERR5055731	Rodent	United Kingdom	Europe	2011	15	novel	Y	Y	Y
ERR5055732	Rodent	USA	North America	2011	88	88	Y
ERR5055733	Rodent	USA	North America	2011	88	88	Y
ERR5055734	Rodent	USA	North America	2011	88	88	Y	Y	Y
ERR5055735	Rodent	USA	North America	2011	88	88	Y
ERR5055736	Rodent	USA	North America	2011	88	88	Y	Y	Y
ERR5055737	Rodent	USA	North America	2011	5	5	Y	Y	Y
ERR5055738	Rodent	USA	North America	2011	88	88	Y
ERR5055739	Rodent	Canada	North America	2011	15	novel	Y	Y	Y
ERR5055740	Rodent	USA	North America	2011	88	88	Y	Y	Y
ERR5055741	Rodent	USA	North America	2011	5	5	Y	Y	Y
ERR5055742	Rodent	USA	North America	2011	88	88	Y
ERR5055743	Rodent	USA	North America	2011	5	5	Y	Y	Y
ERR5055744	Rodent	USA	North America	2011	6	1776	Y	Y	Y
ERR5055745	Rodent	USA	North America	2011	30	30	Y
ERR5055746	Rodent	USA	North America	2011	88	88	Y
ERR5055747	Rodent	USA	North America	2011	5	5	Y	Y	Y
ERR5055748	Rodent	USA	North America	2011	5	5	Y	Y	Y
ERR5055749	Rodent	USA	North America	2011	5	novel	Y
ERR5055750	Rodent	USA	North America	2011	30	30	Y
ERR5055751	Rodent	USA	North America	2011	5	5	Y	Y	Y
ERR5055752	Rodent	USA	North America	2011	88	88	Y
ERR5055753	Rodent	USA	North America	2011	88	88	Y
ERR5055754	Rodent	USA	North America	2011	88	88	Y	Y	Y
ERR5055755	Rodent	USA	North America	2011	88	88	Y
ERR5055756	Rodent	USA	North America	2011	88	88	Y
ERR5055757	Rodent	USA	North America	2011	25	2895	Y	Y	Y
ERR5055758	Rodent	USA	North America	2011	15	15	Y	Y	Y
ERR5055759	Rodent	USA	North America	2011	5	5	Y
ERR5055760	Rodent	USA	North America	2011	5	5	Y
ERR5055761	Rodent	USA	North America	2011	88	88	Y	Y	Y
ERR5055762	Rodent	USA	North America	2011	88	88	Y	Y	Y
ERR5055763	Rodent	USA	North America	2011	88	88	Y	Y	Y
ERR5055764	Rodent	USA	North America	2011	5	5	Y	Y	Y
ERR5055765	Rodent	USA	North America	2011	88	88	Y	Y	Y
ERR5055766	Rodent	USA	North America	2011	5	5	Y	Y	Y
ERR5055767	Rodent	Japan	Asia	2011	88	88	Y
ERR5055768	Rodent	USA	North America	2011	88	88	Y
ERR5055769	Rodent	Canada	North America	2011	15	15	Y	Y	Y
ERR5055770	Rodent	USA	North America	2011	88	novel	Y	Y	Y
ERR5055771	Rodent	USA	North America	2011	5	5	Y	Y	Y
ERR5055772	Rodent	USA	North America	2011	88	88	Y	Y	Y
ERR5055773	Rodent	USA	North America	2011	88	88	Y
ERR5055774	Rodent	USA	North America	2004	88	88	Y	Y	Y
ERR5055775	Rodent	USA	North America	2004	88	88	Y	Y	Y
ERR5055776	Rodent	USA	North America	2004	88	88	Y	Y	Y
ERR5055777	Rodent	USA	North America	2004	88	88	Y	Y	Y
ERR5055778	Rodent	USA	North America	2004	88	88	Y	Y	Y
ERR5055779	Rodent	USA	North America	2004	88	88	Y	Y	Y
ERR5055780	Rodent	USA	North America	2004	88	88	Y	Y	Y
ERR5055781	Rodent	USA	North America	2004	88	88	Y	Y	Y
ERR5055782	Rodent	USA	North America	2004	88	88	Y	Y	Y
ERR5055783	Rodent	USA	North America	2004	88	88	Y	Y	Y
ERR5055784	Rodent	USA	North America	2004	88	88	Y
ERR5055785	Rodent	USA	North America	2004	88	88	Y	Y	Y
ERR5055786	Rodent	Canada	North America	2004	188	188	Y	Y	Y
ERR5055787	Rodent	USA	North America	2004	188	188	Y	Y	Y
ERR5055788	Rodent	Canada	North America	2004	88	88	Y
ERR5055789	Rodent	USA	North America	2004	188	188	Y	Y	Y
ERR5055790	Rodent	USA	North America	2004	88	88	Y
ERR5055791	Rodent	USA	North America	2004	88	88	Y
ERR5055792	Rodent	USA	North America	2004	188	188	Y	Y	Y
ERR5055793	Rodent	Canada	North America	2004	88	88	Y
ERR5055794	Rodent	USA	North America	2004	88	novel	Y
ERR5055795	Rodent	Canada	North America	2004	88	88	Y
ERR5055796	Rodent	USA	North America	2004	88	novel	Y
ERR5055797	Rodent	USA	North America	2004	88	88	Y	Y	Y
ERR5055798	Rodent	USA	North America	2004	88	88	Y	Y	Y
ERR5055799	Rodent	USA	North America	2004	88	88	Y
ERR5055800	Rodent	USA	North America	2004	88	88	Y	Y	Y
ERR5055801	Rodent	Canada	North America	2004	88	88	Y
ERR5055802	Rodent	USA	North America	2004	188	188	Y	Y	Y
ERR5055803	Rodent	USA	North America	2004	88	88	Y	Y	Y
ERR5055804	Rodent	USA	North America	2004	88	88	Y	Y	Y
ERR5055805	Rodent	Canada	North America	2004	188	188	Y	Y	Y
ERR5055806	Rodent	USA	North America	2004	188	188	Y	Y	Y
ERR5055807	Rodent	USA	North America	2004	88	88	Y
ERR5055808	Rodent	USA	North America	2004	88	88	Y	Y	Y
ERR5055809	Rodent	USA	North America	2004	88	88	Y	Y	Y
ERR5055810	Rodent	USA	North America	2004	88	88	Y
ERR5055811	Rodent	USA	North America	2004	88	88	Y	Y	Y
ERR5055812	Rodent	USA	North America	2004	88	88	Y	Y	Y
ERR5055813	Rodent	USA	North America	2004	88	88	Y	Y	Y
ERR5055814	Rodent	USA	North America	2004	88	88	Y
ERR5055815	Rodent	USA	North America	2004	88	88	Y	Y	Y
ERR5055816	Rodent	USA	North America	2004	88	88	Y	Y	Y
ERR5055817	Rodent	USA	North America	2004	88	88	Y	Y	Y
ERR5055818	Rodent	USA	North America	2004	88	88	Y	Y	Y
ERR5055819	Rodent	USA	North America	2004	88	88	Y	Y	Y
ERR5055820	Rodent	USA	North America	2004	88	88	Y	Y	Y
ERR5055821	Rodent	USA	North America	2004	88	88	Y	Y	Y
ERR5055822	Rodent	USA	North America	2004	88	88	Y	Y	Y
ERR5055823	Rodent	USA	North America	2012	15	15	Y	Y	Y
ERR5055824	Rodent	USA	North America	2012	nvl24	novel	Y	Y	Y
ERR5055825	Rodent	USA	North America	2012	nvl24	novel	Y	Y	Y
ERR5055826	Rodent	USA	North America	2012	15	novel	Y	Y	Y
ERR5055827	Rodent	USA	North America	2012	15	15	Y	Y	Y
ERR5055828	Rodent	USA	North America	2012	15	15	Y	Y	Y
ERR5055829	Rodent	USA	North America	2012	15	15	Y	Y	Y
ERR5055830	Rodent	USA	North America	2012	15	15	Y	Y	Y
ERR5055831	Rodent	USA	North America	2012	15	15	Y	Y	Y
ERR5055832	Rodent	USA	North America	2012	15	15	Y	Y	Y
ERR5055833	Rodent	USA	North America	2012	15	15	Y	Y	Y
ERR5055834	Rodent	USA	North America	2012	15	novel	Y	Y	Y
ERR5055835	Rodent	USA	North America	2013	88	88	Y
ERR5055836	Rodent	USA	North America	2013	88	88	Y
ERR5055837	Rodent	USA	North America	2013	88	88	Y
ERR5055838	Rodent	USA	North America	2013	88	88	Y
ERR5055839	Rodent	USA	North America	2013	88	88	Y
ERR5055840	Rodent	USA	North America	2013	88	88	Y
ERR5055841	Rodent	USA	North America	2013	88	88	Y
ERR5055842	Rodent	USA	North America	2013	88	88	Y
ERR5055843	Rodent	USA	North America	2013	88	novel	Y
ERR5055844	Rodent	USA	North America	2013	88	88	Y
ERR5055845	Rodent	USA	North America	2013	1	1	Y	Y	Y
ERR5055846	Rodent	USA	North America	2013	1	1	Y	Y	Y
ERR5055847	Rodent	USA	North America	2013	1	1	Y	Y	Y
ERR5055848	Rodent	USA	North America	2013	1	1	Y	Y	Y
ERR5055849	Rodent	USA	North America	2013	1	1	Y	Y	Y
ERR5055850	Rodent	USA	North America	2013	1	1	Y	Y	Y
ERR5055851	Rodent	USA	North America	2013	1	1	Y	Y	Y
ERR5055852	Rodent	USA	North America	2013	1	1	Y	Y	Y
ERR5055853	Rodent	USA	North America	2013	1	1	Y	Y	Y
ERR5055854	Rodent	Germany	Europe	2013	1	1	Y	Y	Y
ERR5055855	Rodent	Germany	Europe	2013	1	1	Y	Y	Y
ERR5055856	Rodent	Germany	Europe	2013	1	1	Y	Y	Y
ERR5055857	Rodent	Germany	Europe	2013	15	15	Y	Y	Y
ERR5055858	Rodent	Germany	Europe	2013	15	15	Y	Y	Y
ERR5055859	Rodent	Germany	Europe	2013	15	15	Y	Y	Y
ERR5055860	Rodent	Germany	Europe	2013	15	15	Y	Y	Y
ERR5055861	Rodent	Germany	Europe	2013	88	88	Y
ERR5055862	Rodent	Germany	Europe	2013	88	88	Y	Y	Y
ERR5055863	Rodent	Germany	Europe	2013	88	88	Y	Y	Y
ERR5055864	Rodent	Germany	Europe	2011	7	7	Y	Y	Y
ERR5055865	Rodent	Germany	Europe	2011	7	7	Y	Y	Y
ERR5055866	Rodent	Germany	Europe	2011	7	7	Y	Y	Y
ERR5055867	Rodent	Germany	Europe	2011	88	88	Y
ERR5055868	Rodent	New Zealand	Oceania	2011	88	88	Y
ERR5055869	Rodent	New Zealand	Oceania	2011	88	88	Y
ERR5055870	Rodent	New Zealand	Oceania	2011	88	88	Y	Y	Y
ERR5055871	Rodent	New Zealand	Oceania	2011	88	88	Y	Y	Y
ERR5055872	Rodent	New Zealand	Oceania	2011	88	88	Y	Y	Y
ERR5055873	Rodent	New Zealand	Oceania	2011	88	88	Y
ERR5055874	Rodent	New Zealand	Oceania	2011	88	88	Y
ERR5055875	Rodent	New Zealand	Oceania	2011	88	88	Y
ERR5055876	Rodent	New Zealand	Oceania	2011	88	88	Y
ERR5055877	Rodent	New Zealand	Oceania	2011	88	88	Y
ERR5055878	Rodent	New Zealand	Oceania	2011	88	88	Y
ERR5055879	Rodent	New Zealand	Oceania	2011	88	88	Y
ERR5055880	Rodent	New Zealand	Oceania	2011	88	88	Y
ERR5055881	Rodent	New Zealand	Oceania	2011	88	88	Y
ERR5055882	Rodent	New Zealand	Oceania	2011	88	88	Y
ERR5055883	Rodent	New Zealand	Oceania	2011	1	474	Y	Y	Y
ERR5055884	Rodent	New Zealand	Oceania	2011	1	474	Y	Y	Y
ERR5055885	Rodent	New Zealand	Oceania	2011	1	474	Y	Y	Y
ERR5055886	Rodent	New Zealand	Oceania	2011	1	474	Y	Y	Y
ERR5055887	Rodent	New Zealand	Oceania	2011	88	88	Y
ERR5055888	Rodent	New Zealand	Oceania	2011	88	88	Y
ERR5055889	Rodent	New Zealand	Oceania	2011	88	88	Y
ERR5055890	Rodent	New Zealand	Oceania	2011	88	88	Y
ERR5055891	Rodent	New Zealand	Oceania	2011	88	88	Y
ERR5055892	Rodent	New Zealand	Oceania	2011	88	88	Y
ERR5055893	Rodent	Germany	Europe	2008	7	7	Y	Y	Y
ERR5055894	Rodent	Germany	Europe	2008	15	15	Y	Y	Y
ERR5055895	Rodent	Germany	Europe	2008	88	88	Y
ERR5055896	Rodent	Germany	Europe	2007	88	88	Y	Y	Y
ERR5055897	Rodent	Germany	Europe	2007	88	88	Y
ERR5055898	Rodent	Germany	Europe	2007	88	88	Y
ERR5055899	Rodent	Germany	Europe	2007	15	15	Y	Y	Y
ERR5055900	Rodent	Germany	Europe	2008	15	15	Y	Y	Y
ERR5055901	Rodent	Germany	Europe	2008	15	15	Y	Y	Y
ERR5055902	Rodent	Germany	Europe	1983	20	20	Y	Y	Y
ERR5055903	Rodent	Germany	Europe	1983	20	20	Y	Y	Y
ERR5055904	Rodent	Germany	Europe	1983	20	20	Y	Y	Y
ERR5055905	Rodent	Germany	Europe	1983	20	20	Y	Y	Y
ERR5055906	Rodent	Germany	Europe	1983	20	20	Y	Y	Y
ERR5055907	Rodent	Germany	Europe	1983	20	20	Y	Y	Y
ERR5055908	Rodent	Germany	Europe	1999	5	5	Y	Y	Y
ERR5055909	Rodent	Germany	Europe	2005	88	88	Y	Y	Y
ERR5055910	Rodent	Germany	Europe	2007	22	22	Y	Y	Y
ERR5055911	Rodent	Germany	Europe	2008	15	15	Y	Y	Y
ERR5055912	Rodent	Germany	Europe	2008	15	15	Y	Y	Y
ERR5055913	Rodent	Germany	Europe	2008	1	1	Y	Y	Y
ERR5055914	Rodent	Germany	Europe	2008	88	88	Y
ERR5055915	Rodent	Germany	Europe	2008	88	88	Y
ERR5055916	Rodent	Germany	Europe	2008	22	22	Y	Y	Y
ERR5055917	Rodent	Germany	Europe	2008	22	22	Y	Y	Y
ERR5055918	Rodent	Germany	Europe	2008	22	22	Y	Y	Y
ERR5055919	Rodent	Germany	Europe	2008	88	88	Y
ERR5055920	Rodent	Germany	Europe	2008	88	88	Y
ERR5055921	Rodent	Germany	Europe	2008	88	88	Y
ERR5055922	Rodent	Germany	Europe	2008	7	7	Y	Y	Y
ERR5055923	Rodent	Germany	Europe	2008	22	22	Y	Y	Y
ERR5055924	Rodent	Germany	Europe	2009	88	novel	Y	Y	Y
ERR5055925	Rodent	Germany	Europe	2012	88	88	Y	Y	Y
ERR5055926	Rodent	Germany	Europe	2012	88	88	Y	Y	Y
ERR5055928	Rodent	Germany	Europe	2014	nvl16	novel	Y	Y	Y
ERR5055929	Rodent	Germany	Europe	2014	1	1	Y	Y	Y
ERR5055930	Rodent	Germany	Europe	2014	88	88	Y
ERR5055931	Rodent	Germany	Europe	2014	15	15	Y	Y	Y
ERR5055932	Rodent	Germany	Europe	2014	88	88	Y
ERR5055933	Rodent	Germany	Europe	2014	88	88	Y
ERR5055934	Rodent	Germany	Europe	2014	8	8	Y	Y	Y
ERR5055935	Rodent	Germany	Europe	Not available	15	15	Y		Y
ERR5055936	Rodent	Germany	Europe	Not available	15	15	Y		Y
ERR5055937	Rodent	Germany	Europe	2007	7	7	Y	Y	Y
ERR5055938	Rodent	Germany	Europe	2007	22	22	Y	Y	Y
ERR5055939	Rodent	Germany	Europe	2007	97	97	Y	Y	Y
ERR5055940	Rodent	Germany	Europe	2014	1	1	Y	Y	Y
ERR5055941	Rodent	Germany	Europe	2014	1	1	Y	Y	Y
ERR5055942	Rodent	Germany	Europe	2014	1	1	Y	Y	Y
ERR5055943	Rodent	Germany	Europe	2014	7	7	Y	Y	Y
ERR5055944	Rodent	Germany	Europe	2014	7	7	Y	Y	Y
ERR5055945	Rodent	Germany	Europe	2014	8	8	Y	Y	Y
ERR5055946	Rodent	Germany	Europe	2014	88	88	Y
ERR5055947	Rodent	Germany	Europe	2014	1	1	Y	Y	Y
ERR5055948	Rodent	Germany	Europe	2014	30	novel	Y	Y	Y
ERR5055949	Rodent	Germany	Europe	2014	1	1	Y	Y	Y
ERR5055950	Rodent	Germany	Europe	2014	nvl16	novel	Y	Y	Y
ERR5055951	Rodent	Germany	Europe	2014	398	novel	Y	Y	Y
ERR5055952	Rodent	Germany	Europe	2014	398	novel	Y	Y	Y
ERR5055953	Rodent	France	Europe	2014	1	1	Y	Y	Y
ERR5055954	Rodent	France	Europe	2014	9	9	Y	Y	Y
ERR5055955	Rodent	France	Europe	2014	1	1	Y	Y	Y
ERR5055956	Rodent	France	Europe	2014	88	88	Y	Y	Y
ERR5055957	Rodent	France	Europe	2014	1	1	Y	Y	Y
ERR5055958	Rodent	France	Europe	2014	88	88	Y	Y	Y
ERR5055959	Rodent	France	Europe	2014	88	88	Y
ERR5055960	Rodent	France	Europe	2014	1	1	Y	Y	Y
ERR5055961	Rodent	France	Europe	2014	15	15	Y	Y	Y
ERR5055962	Rodent	France	Europe	2014	1	1	Y	Y	Y
ERR5055963	Rodent	France	Europe	2014	1	1	Y	Y	Y
ERR5055964	Rodent	France	Europe	2014	15	582	Y	Y	Y
ERR5055965	Rodent	France	Europe	2014	1	novel	Y	Y	Y
ERR5055966	Rodent	France	Europe	Not available	1	1	Y		Y
ERR5055967	Rodent	Germany	Europe	2014	49	49	Y	Y	Y
ERR5055968	Rodent	Germany	Europe	2014	49	49	Y	Y	Y
ERR5055969	Rodent	Germany	Europe	2014	49	49	Y	Y	Y
ERR5055970	Rodent	Germany	Europe	2014	49	49	Y	Y	Y
ERR5055971	Rodent	Germany	Europe	2014	49	49	Y	Y	Y
ERR5055972	Rodent	Germany	Europe	2014	49	49	Y	Y	Y
ERR5055973	Rodent	Germany	Europe	2014	49	49	Y	Y	Y
ERR5055974	Rodent	Germany	Europe	2014	890	novel	Y	Y	Y
ERR5055975	Rodent	Germany	Europe	2014	49	49	Y
ERR5055976	Rodent	Germany	Europe	2014	890	novel	Y	Y	Y
ERR5055977	Rodent	Germany	Europe	2014	49	novel	Y
ERR5055978	Rodent	Germany	Europe	2014	49	49	Y	Y	Y
ERR5055979	Rodent	Germany	Europe	2014	890	890	Y	Y	Y
ERR5055980	Rodent	Germany	Europe	2014	1956	3252	Y	Y	Y
ERR5055981	Rodent	Germany	Europe	2014	1956	3252	Y	Y	Y
ERR5055982	Rodent	Germany	Europe	2014	1956	3252	Y	Y	Y
ERR5055983	Other	Germany	Europe	2014	nvl3	novel	Y	Y	Y
ERR5055984	Other	Germany	Europe	2014	nvl3	novel	Y	Y	Y
ERR5055985	Other	Germany	Europe	2014	3033	3033	Y
ERR5055986	Other	Germany	Europe	2014	nvl3	novel	Y	Y	Y
ERR5055987	Other	Germany	Europe	2014	nvl3	novel	Y	Y	Y
ERR5055988	Rodent	Germany	Europe	2014	890	890	Y	Y	Y
ERR5055989	Rodent	Germany	Europe	2014	890	890	Y	Y	Y
ERR5055990	Rodent	Germany	Europe	2014	49	49	Y	Y	Y
ERR5055991	Rodent	Germany	Europe	2014	49	49	Y
ERR10212703	Bovine	Ireland	Europe	2010	97	3170	Y	Y	Y
ERR10212704	Bovine	Ireland	Europe	2010	97	3170	Y	Y	Y
ERR10212705	Bovine	Ireland	Europe	2010	97	3172	Y	Y	Y
ERR10212706	Bovine	Ireland	Europe	2010	151	151	Y	Y	Y						Y
ERR10212707	Bovine	Ireland	Europe	2010	151	1123	Y	Y	Y						Y
ERR10212708	Bovine	Ireland	Europe	2010	151	1074	Y	Y	Y						Y
ERR10212709	Bovine	Ireland	Europe	2010	97	97	Y	Y	Y		Y
ERR10212710	Bovine	Ireland	Europe	2010	1	1	Y	Y	Y
ERR10212711	Bovine	Ireland	Europe	2010	136	136	Y	Y	Y
ERR10212712	Bovine	Ireland	Europe	2010	151	3171	Y	Y	Y						Y
ERR10212713	Bovine	Ireland	Europe	2010	97	97	Y	Y	Y
ERR10212714	Bovine	Ireland	Europe	2010	97	71	Y	Y	Y
ERR10212715	Bovine	Ireland	Europe	2010	151	3174	Y	Y	Y						Y
ERR10212716	Bovine	Ireland	Europe	2010	136	136	Y	Y	Y
ERR10212717	Bovine	Ireland	Europe	2010	136	136	Y	Y	Y
ERR10212718	Bovine	Ireland	Europe	2010	136	136	Y	Y	Y
ERR10212719	Bovine	Ireland	Europe	2010	136	136	Y	Y	Y
ERR10212720	Bovine	Ireland	Europe	2010	97	3219	Y	Y	Y
ERR10212721	Bovine	Ireland	Europe	2010	151	151	Y	Y	Y						Y
ERR10212722	Bovine	Ireland	Europe	2010	97	71	Y	Y	Y
ERR10212723	Bovine	Ireland	Europe	2011	5	5	Y	Y	Y
ERR10212724	Bovine	Ireland	Europe	2011	151	151	Y	Y	Y						Y
ERR10212725	Bovine	Ireland	Europe	2010	151	151	Y	Y	Y						Y
ERR10212726	Bovine	Ireland	Europe	2010	97	3173	Y	Y	Y
ERR10212727	Bovine	Ireland	Europe	2010	151	151	Y	Y	Y						Y
ERR10212728	Bovine	Ireland	Europe	2010	1	1	Y	Y	Y
SRR1687071	Bovine	Ireland	Europe	2010	97	3170	Y	Y	Y
SRR1687072	Bovine	Ireland	Europe	2010	97	3170	Y	Y	Y
SRR1687073	Bovine	Ireland	Europe	2010	97	97	Y	Y	Y		Y
SRR1687074	Bovine	Ireland	Europe	2010	97	3170	Y	Y	Y		Y
SRR1687079	Bovine	Ireland	Europe	2010	97	3170	Y	Y	Y
SRR1687080	Bovine	Ireland	Europe	2010	97	71	Y	Y	Y
SRR1687081	Bovine	Ireland	Europe	2010	97	71	Y	Y	Y
SRR1687082	Bovine	Ireland	Europe	2010	97	3173	Y	Y	Y
SRR6480855	Bovine	Ireland	Europe	2010	97	3172	Y	Y	Y
SRR6480856	Bovine	Ireland	Europe	2010	151	1123	Y	Y	Y						Y
SRR6480857	Bovine	Ireland	Europe	2010	151	151	Y	Y	Y
SRR6480858	Bovine	Ireland	Europe	2010	136	136	Y	Y	Y
SRR6480859	Bovine	Ireland	Europe	2010	97	71	Y	Y	Y
SRR6480860	Bovine	Ireland	Europe	2010	97	3173	Y	Y	Y
SRR6480861	Bovine	Ireland	Europe	2010	136	136	Y	Y	Y
SRR6480862	Bovine	Ireland	Europe	2010	136	136	Y	Y	Y
SRR6480863	Bovine	Ireland	Europe	2011	151	151	Y	Y	Y						Y
SRR6480864	Bovine	Ireland	Europe	2010	97	71	Y	Y	Y
ERR10212729	Bovine	South Africa	Africa	2014	97	352	Y	Y	Y
ERR10212730	Bovine	South Africa	Africa	2014	97	352	Y	Y	Y
ERR10212731	Bovine	South Africa	Africa	2014	97	352	Y	Y	Y
ERR10212732	Bovine	South Africa	Africa	2014	97	352	Y	Y	Y		Y
ERR10212733	Bovine	South Africa	Africa	2014	97	352	Y	Y	Y
ERR10212734	Human	South Africa	Africa	2014	707	707	Y	Y	Y
ERR10212735	Bovine	South Africa	Africa	2014	97	352	Y	Y	Y
ERR10212736	Bovine	South Africa	Africa	2014	97	352	Y	Y	Y
ERR10212737	Bovine	South Africa	Africa	2014	97	352	Y	Y	Y
ERR10212738	Bovine	South Africa	Africa	2014	97	352	Y	Y	Y
ERR10212739	Bovine	South Africa	Africa	2014	97	352	Y	Y	Y
ERR10212740	Bovine	South Africa	Africa	2014	97	352	Y	Y	Y
ERR10212741	Bovine	South Africa	Africa	2014	97	352	Y	Y	Y
ERR10212742	Bovine	South Africa	Africa	2014	97	352	Y	Y	Y		Y
ERR10212743	Bovine	South Africa	Africa	2014	97	352	Y	Y	Y
ERR10212744	Bovine	South Africa	Africa	2014	97	352	Y	Y	Y
ERR10212745	Bovine	South Africa	Africa	2014	97	352	Y	Y	Y
ERR10212746	Bovine	South Africa	Africa	2014	97	352	Y	Y	Y
ERR10212747	Bovine	South Africa	Africa	2014	97	352	Y	Y	Y
ERR10212748	Bovine	South Africa	Africa	2014	97	352	Y	Y	Y
ERR10212749	Human	South Africa	Africa	2014	30	30	Y	Y	Y
ERR10212750	Human	South Africa	Africa	2014	30	30	Y
ERR10212751	Bovine	South Africa	Africa	2014	97	352	Y	Y	Y		Y
ERR10212752	Bovine	South Africa	Africa	2014	97	352	Y	Y	Y
ERR10212753	Human	South Africa	Africa	2014	15	15	Y	Y	Y
ERR10212754	Bovine	South Africa	Africa	2014	97	352	Y	Y	Y
ERR10212755	Bovine	South Africa	Africa	2014	97	352	Y	Y	Y
ERR10212756	Bovine	South Africa	Africa	2014	97	352	Y	Y	Y		Y
ERR10212757	Bovine	South Africa	Africa	2014	97	352	Y	Y	Y
ERR10212758	Bovine	South Africa	Africa	2014	97	352	Y	Y	Y
ERR10212759	Bovine	South Africa	Africa	2014	97	352	Y	Y	Y
ERR10212760	Bovine	South Africa	Africa	2014	97	352	Y	Y	Y
ERR10212761	Bovine	South Africa	Africa	2014	97	352	Y	Y	Y
ERR10212762	Bovine	South Africa	Africa	2014	97	352	Y	Y	Y
ERR10212763	Bovine	South Africa	Africa	2014	97	352	Y	Y	Y
ERR10212764	Bovine	South Africa	Africa	2014	97	352	Y	Y	Y
ERR10212765	Bovine	South Africa	Africa	2014	97	352	Y	Y	Y
ERR10212766	Bovine	South Africa	Africa	2014	97	352	Y	Y	Y
ERR10212767	Bovine	South Africa	Africa	2014	97	352	Y	Y	Y
ERR10212768	Bovine	South Africa	Africa	2014	97	352	Y	Y	Y		Y
ERR10212769	Bovine	South Africa	Africa	2014	97	352	Y	Y	Y
ERR10212770	Human	South Africa	Africa	2014	97	352	Y	Y	Y		Y
ERR10212771	Human	South Africa	Africa	2014	97	97	Y	Y	Y		Y
ERR10212772	Bovine	South Africa	Africa	2014	97	97	Y	Y	Y
ERR10212773	Bovine	South Africa	Africa	2014	97	97	Y	Y	Y
ERR10212774	Bovine	South Africa	Africa	2014	97	97	Y	Y	Y
ERR10212775	Bovine	South Africa	Africa	2014	97	97	Y	Y	Y
ERR10212776	Bovine	South Africa	Africa	2014	97	97	Y	Y	Y
ERR10212777	Bovine	South Africa	Africa	2014	97	97	Y	Y	Y
ERR10212778	Bovine	South Africa	Africa	2014	97	97	Y	Y	Y
ERR10212779	Bovine	South Africa	Africa	2014	97	97	Y	Y	Y
ERR10212780	Bovine	South Africa	Africa	2014	97	97	Y	Y	Y
ERR10212781	Bovine	South Africa	Africa	2014	97	97	Y	Y	Y		Y
ERR10212782	Bovine	South Africa	Africa	2014	97	97	Y	Y	Y
ERR10212783	Bovine	South Africa	Africa	2014	97	97	Y	Y	Y
ERR10212784	Bovine	South Africa	Africa	2014	97	97	Y	Y	Y
ERR10212785	Bovine	South Africa	Africa	2014	97	97	Y	Y	Y
ERR10212786	Bovine	South Africa	Africa	2014	97	97	Y	Y	Y
ERR10212787	Bovine	South Africa	Africa	2014	97	97	Y	Y	Y
ERR10212788	Bovine	South Africa	Africa	2014	97	97	Y	Y	Y
ERR10212789	Bovine	South Africa	Africa	2014	97	97	Y	Y	Y
ERR10212790	Bovine	South Africa	Africa	2014	97	97	Y	Y	Y		Y
ERR10212791	Bovine	South Africa	Africa	2014	97	97	Y	Y	Y
ERR10212792	Bovine	South Africa	Africa	2014	97	97	Y	Y	Y
ERR10212793	Bovine	South Africa	Africa	2014	97	97	Y	Y	Y
ERR10212794	Bovine	South Africa	Africa	2014	97	97	Y	Y	Y
ERR10212795	Bovine	South Africa	Africa	2014	97	97	Y	Y	Y
ERR10212796	Bovine	South Africa	Africa	2014	97	97	Y	Y	Y
ERR10212797	Bovine	South Africa	Africa	2014	97	97	Y	Y	Y
ERR10212798	Bovine	South Africa	Africa	2014	97	97	Y	Y	Y
ERR10212799	Bovine	South Africa	Africa	2014	97	97	Y	Y	Y
ERR10212800	Bovine	South Africa	Africa	2014	97	97	Y	Y	Y
ERR10212801	Bovine	South Africa	Africa	2014	97	2992	Y	Y	Y		Y
ERR10212802	Bovine	South Africa	Africa	2014	97	352	Y	Y	Y
ERR10212803	Bovine	South Africa	Africa	2014	97	352	Y	Y	Y		Y
ERR10212804	Bovine	South Africa	Africa	2014	97	2992	Y	Y	Y
ERR10212805	Bovine	South Africa	Africa	2014	97	2992	Y	Y	Y
ERR10212806	Bovine	South Africa	Africa	2014	97	2992	Y	Y	Y
ERR10212807	Bovine	South Africa	Africa	2014	97	2992	Y	Y	Y
ERR10212808	Bovine	South Africa	Africa	2014	97	2992	Y	Y	Y		Y
ERR10212809	Bovine	South Africa	Africa	2014	97	2992	Y	Y	Y
ERR10212810	Bovine	South Africa	Africa	2014	97	2992	Y	Y	Y
ERR10212811	Bovine	South Africa	Africa	2014	97	2992	Y	Y	Y
ERR10212812	Bovine	South Africa	Africa	2014	97	2992	Y	Y	Y
ERR10212813	Bovine	South Africa	Africa	2014	97	2992	Y	Y	Y
ERR10212814	Bovine	South Africa	Africa	2014	97	2992	Y	Y	Y
ERR10212816	Bovine	South Africa	Africa	2014	97	2992	Y	Y	Y
ERR10212817	Bovine	South Africa	Africa	2014	97	2992	Y	Y	Y
ERR10212818	Bovine	South Africa	Africa	2014	97	2992	Y	Y	Y
ERR10212819	Bovine	South Africa	Africa	2014	97	352	Y	Y	Y
ERR10212820	Bovine	South Africa	Africa	2014	151	351	Y	Y	Y						Y
ERR10212821	Bovine	South Africa	Africa	2014	151	351	Y	Y	Y						Y
ERR10212822	Bovine	South Africa	Africa	2014	151	351	Y	Y	Y
ERR10212823	Bovine	South Africa	Africa	2014	151	351	Y	Y	Y						Y
ERR10212824	Bovine	South Africa	Africa	2014	97	352	Y	Y	Y		Y
ERR10212825	Bovine	South Africa	Africa	2014	151	351	Y	Y	Y						Y
ERR10212826	Bovine	South Africa	Africa	2014	97	352	Y	Y	Y
ERR10212827	Bovine	South Africa	Africa	2014	97	352	Y	Y	Y
ERR10212828	Bovine	South Africa	Africa	2014	97	352	Y	Y	Y
ERR10212829	Bovine	South Africa	Africa	2014	97	352	Y	Y	Y
ERR10212830	Bovine	South Africa	Africa	2014	97	352	Y	Y	Y
ERR10212831	Bovine	South Africa	Africa	2014	151	351	Y	Y	Y						Y
ERR10212832	Bovine	South Africa	Africa	2014	151	351	Y	Y	Y						Y
ERR10212833	Bovine	South Africa	Africa	2014	97	352	Y	Y	Y
ERR10212834	Bovine	South Africa	Africa	2014	97	352	Y	Y	Y
ERR10212835	Bovine	South Africa	Africa	2014	151	351	Y	Y	Y						Y
ERR10212836	Bovine	South Africa	Africa	2014	151	351	Y	Y	Y						Y
ERR10212837	Bovine	South Africa	Africa	2014	97	352	Y	Y	Y
ERR10212838	Bovine	South Africa	Africa	2014	97	352	Y	Y	Y
ERR10212839	Bovine	South Africa	Africa	2014	97	352	Y	Y	Y
ERR10212840	Bovine	South Africa	Africa	2014	151	351	Y	Y	Y						Y
ERR10212841	Human	South Africa	Africa	2014	5	5	Y	Y	Y
ERR10212842	Bovine	South Africa	Africa	2014	97	352	Y	Y	Y
ERR10212843	Bovine	South Africa	Africa	2014	97	352	Y	Y	Y
ERR10212844	Bovine	South Africa	Africa	2014	97	352	Y	Y	Y
ERR10212845	Human	South Africa	Africa	2014	8	8	Y
ERR10212846	Human	South Africa	Africa	2014	8	8	Y
ERR10212847	Human	South Africa	Africa	2014	45	45	Y	Y	Y
ERR10212848	Bovine	South Africa	Africa	2014	97	2992	Y	Y	Y
ERR10212849	Bovine	South Africa	Africa	2014	97	352	Y	Y	Y
ERR10212850	Bovine	South Africa	Africa	2014	97	novel	Y	Y	Y		Y
ERR10212851	Bovine	South Africa	Africa	2014	97	2992	Y	Y	Y
ERR10212852	Bovine	South Africa	Africa	2014	97	2992	Y	Y	Y
ERR10212853	Bovine	South Africa	Africa	2014	97	2992	Y	Y	Y
ERR10212854	Bovine	South Africa	Africa	2014	97	2992	Y	Y	Y
ERR10212855	Bovine	South Africa	Africa	2014	97	352	Y	Y	Y		Y
ERR10212856	Bovine	South Africa	Africa	2014	97	2992	Y	Y	Y
ERR10212857	Bovine	South Africa	Africa	2014	97	2992	Y	Y	Y
ERR10212858	Bovine	South Africa	Africa	2014	97	2992	Y	Y	Y
ERR10212859	Bovine	South Africa	Africa	2014	97	2992	Y	Y	Y
ERR10212860	Bovine	South Africa	Africa	2014	97	2992	Y	Y	Y
ERR10212861	Bovine	South Africa	Africa	2014	97	2992	Y	Y	Y
ERR10212862	Bovine	South Africa	Africa	2014	97	2992	Y	Y	Y
ERR10212863	Bovine	South Africa	Africa	2014	97	2992	Y	Y	Y		Y
ERR10212864	Bovine	South Africa	Africa	2014	97	352	Y	Y	Y
ERR10212865	Bovine	South Africa	Africa	2014	97	2992	Y	Y	Y
ERR10212866	Bovine	South Africa	Africa	2014	97	2992	Y	Y	Y
ERR10212867	Bovine	South Africa	Africa	2014	97	2992	Y	Y	Y
ERR10212868	Bovine	South Africa	Africa	2014	97	2992	Y	Y	Y
ERR10212869	Human	South Africa	Africa	2014	8	8	Y	Y	Y
ERR10212870	Bovine	South Africa	Africa	2014	97	352	Y	Y	Y		Y
ERR10212871	Bovine	South Africa	Africa	2014	97	1585	Y	Y	Y		Y
ERR10212872	Bovine	South Africa	Africa	2014	97	352	Y	Y	Y
ERR10212873	Bovine	South Africa	Africa	2014	97	352	Y	Y	Y
ERR10212874	Bovine	South Africa	Africa	2014	8	8	Y	Y	Y
ERR10212875	Bovine	South Africa	Africa	2014	97	352	Y	Y	Y
ERR10212876	Bovine	South Africa	Africa	2014	97	352	Y	Y	Y		Y
ERR10212877	Bovine	South Africa	Africa	2014	97	352	Y	Y	Y
ERR10212878	Bovine	South Africa	Africa	2014	97	352	Y	Y	Y
ERR10212879	Bovine	South Africa	Africa	2014	97	352	Y	Y	Y
ERR10212880	Bovine	South Africa	Africa	2014	97	352	Y	Y	Y
ERR10212881	Bovine	South Africa	Africa	2014	97	352	Y	Y	Y
ERR10212882	Bovine	South Africa	Africa	2014	97	352	Y	Y	Y
ERR10212883	Bovine	South Africa	Africa	2014	97	352	Y	Y	Y
ERR10212884	Bovine	South Africa	Africa	2014	97	352	Y	Y	Y
ERR10212885	Bovine	South Africa	Africa	2014	97	352	Y	Y	Y
ERR10212886	Bovine	South Korea	Asia	2012	1	1	Y	Y	Y	Y
ERR10212887	Bovine	South Korea	Asia	2012	20	20	Y	Y	Y
ERR10212888	Bovine	South Korea	Asia	2012	20	20	Y	Y	Y
ERR10212889	Bovine	South Korea	Asia	2012	20	20	Y	Y	Y
ERR10212890	Bovine	South Korea	Asia	2012	188	188	Y	Y	Y			Y
ERR10212891	Bovine	South Korea	Asia	2012	20	20	Y	Y	Y
ERR10212892	Bovine	South Korea	Asia	2012	20	20	Y	Y	Y
ERR10212893	Bovine	South Korea	Asia	2012	20	20	Y	Y	Y
ERR10212894	Bovine	South Korea	Asia	2012	20	20	Y	Y	Y
ERR10212895	Bovine	South Korea	Asia	2012	20	20	Y	Y	Y
ERR10212896	Bovine	South Korea	Asia	2012	20	20	Y	Y	Y
ERR10212897	Bovine	South Korea	Asia	2012	20	novel	Y	Y	Y
ERR10212898	Bovine	South Korea	Asia	2012	50	novel	Y	Y	Y
ERR10212899	Bovine	South Korea	Asia	2012	20	novel	Y	Y	Y
ERR10212900	Bovine	South Korea	Asia	2012	72	72	Y	Y	Y
ERR10212901	Bovine	South Korea	Asia	2012	20	20	Y	Y	Y
ERR10212902	Bovine	South Korea	Asia	2012	20	novel	Y	Y	Y
ERR10212903	Bovine	South Korea	Asia	2012	nvl26	novel	Y	Y	Y
ERR10212904	Bovine	South Korea	Asia	2012	1	1	Y	Y	Y	Y
ERR10212905	Bovine	South Korea	Asia	2012	97	novel	Y	Y	Y
ERR10212906	Bovine	South Korea	Asia	2012	188	188	Y	Y	Y			Y
ERR10212907	Bovine	South Korea	Asia	2012	72	72	Y	Y	Y
ERR10212908	Bovine	South Korea	Asia	2012	72	72	Y	Y	Y
ERR10212909	Bovine	South Korea	Asia	2012	188	188	Y	Y	Y			Y
ERR10212910	Bovine	South Korea	Asia	2012	188	188	Y	Y	Y			Y
ERR10212911	Bovine	South Korea	Asia	2012	1	1	Y	Y	Y	Y
ERR10212912	Bovine	South Korea	Asia	2012	1	1	Y	Y	Y
ERR10212913	Bovine	South Korea	Asia	2012	188	188	Y	Y	Y			Y
ERR10212914	Bovine	South Korea	Asia	2012	188	188	Y	Y	Y			Y
ERR10212915	Bovine	South Korea	Asia	2012	8	8	Y	Y	Y
ERR10212916	Bovine	South Korea	Asia	2012	188	188	Y	Y	Y			Y
ERR10212917	Bovine	South Korea	Asia	2012	188	188	Y	Y	Y			Y
ERR10212918	Bovine	South Korea	Asia	2012	188	188	Y	Y	Y			Y
ERR10212919	Bovine	South Korea	Asia	2012	188	novel	Y	Y	Y			Y
ERR10212920	Bovine	South Korea	Asia	2012	1	novel	Y	Y	Y	Y
ERR10212921	Bovine	South Korea	Asia	2012	1	novel	Y	Y	Y
ERR10212922	Bovine	South Korea	Asia	2012	188	188	Y	Y	Y			Y
ERR10212923	Bovine	South Korea	Asia	2012	188	188	Y	Y	Y			Y
ERR10212924	Bovine	South Korea	Asia	2012	188	188	Y	Y	Y			Y
ERR10212925	Bovine	South Korea	Asia	2011	188	188	Y	Y	Y			Y
ERR10212926	Bovine	South Korea	Asia	2012	188	188	Y	Y	Y			Y
ERR10212927	Bovine	South Korea	Asia	2012	188	188	Y	Y	Y			Y
ERR10212928	Bovine	South Korea	Asia	2012	188	188	Y	Y	Y			Y
ERR10212929	Bovine	South Korea	Asia	2012	97	97	Y	Y	Y		Y
ERR10212930	Bovine	South Korea	Asia	2012	188	188	Y	Y	Y			Y
ERR10212931	Bovine	South Korea	Asia	2011	6	6	Y	Y	Y
ERR10212932	Bovine	South Korea	Asia	2011	1	1	Y	Y	Y
ERR10212933	Bovine	South Korea	Asia	2011	398	291	Y	Y	Y
ERR10212934	Bovine	South Korea	Asia	2011	398	291	Y	Y	Y
ERR10212935	Bovine	South Korea	Asia	2011	20	513	Y	Y	Y
ERR10212936	Bovine	South Korea	Asia	2011	188	188	Y	Y	Y			Y
ERR10212937	Bovine	South Korea	Asia	2011	188	188	Y	Y	Y			Y
ERR10212938	Bovine	South Korea	Asia	2011	50	novel	Y	Y	Y
ERR10212939	Bovine	South Korea	Asia	2011	1	1	Y	Y	Y	Y
ERR10212940	Bovine	South Korea	Asia	2011	1	1	Y	Y	Y
ERR10212941	Bovine	South Korea	Asia	2011	59	59	Y	Y	Y
ERR10212942	Bovine	South Korea	Asia	2011	6	6	Y	Y	Y
ERR10212943	Bovine	South Korea	Asia	2011	9	9	Y	Y	Y
ERR10212944	Bovine	South Korea	Asia	2011	97	novel	Y	Y	Y
ERR10212945	Bovine	South Korea	Asia	2011	97	97	Y	Y	Y		Y
ERR10212946	Bovine	South Korea	Asia	2011	72	72	Y	Y	Y
ERR10212947	Bovine	South Korea	Asia	2011	97	352	Y	Y	Y
ERR10212948	Bovine	South Korea	Asia	2011	97	352	Y	Y	Y		Y
ERR10212949	Bovine	South Korea	Asia	2011	188	188	Y	Y	Y			Y
ERR10212950	Bovine	South Korea	Asia	2011	188	188	Y	Y	Y			Y
ERR10212951	Bovine	South Korea	Asia	2011	50	novel	Y	Y	Y
ERR10212952	Bovine	South Korea	Asia	2011	6	6	Y	Y	Y
ERR10212953	Bovine	South Korea	Asia	2010	97	novel	Y	Y	Y
ERR10212954	Bovine	South Korea	Asia	2010	188	188	Y	Y	Y			Y
ERR10212955	Bovine	South Korea	Asia	2010	20	20	Y	Y	Y
ERR10212956	Bovine	South Korea	Asia	2010	20	513	Y	Y	Y
ERR10212957	Bovine	South Korea	Asia	2010	398	398	Y	Y	Y
ERR10212958	Bovine	South Korea	Asia	2010	30	30	Y	Y	Y
ERR10212959	Bovine	South Korea	Asia	2010	1	1	Y	Y	Y	Y
ERR10212960	Bovine	South Korea	Asia	2010	20	20	Y	Y	Y
ERR10212961	Bovine	South Korea	Asia	2010	188	188	Y	Y	Y			Y
ERR10212962	Bovine	South Korea	Asia	2010	188	188	Y	Y	Y			Y
ERR10212963	Bovine	South Korea	Asia	2010	72	72	Y	Y	Y
ERR10212964	Bovine	South Korea	Asia	2010	1	76	Y	Y	Y	Y
ERR10212965	Bovine	South Korea	Asia	2010	1	1	Y	Y	Y
ERR10212966	Bovine	South Korea	Asia	2010	188	188	Y	Y	Y			Y
ERR10212967	Bovine	South Korea	Asia	2010	188	188	Y	Y	Y			Y
ERR10212968	Bovine	South Korea	Asia	2010	188	188	Y	Y	Y			Y
ERR10212969	Bovine	South Korea	Asia	2010	1	1	Y	Y	Y	Y
ERR10212970	Bovine	South Korea	Asia	2010	188	188	Y	Y	Y			Y
ERR10212971	Bovine	South Korea	Asia	2010	1	1	Y	Y	Y
ERR10212972	Bovine	South Korea	Asia	2010	398	291	Y	Y	Y
ERR10212973	Bovine	South Korea	Asia	2010	20	novel	Y	Y	Y
ERR10212974	Bovine	South Korea	Asia	2010	188	188	Y	Y	Y			Y
ERR10212975	Bovine	South Korea	Asia	2010	188	188	Y	Y	Y			Y
ERR10212976	Bovine	South Korea	Asia	2010	188	188	Y	Y	Y			Y
ERR10212977	Bovine	South Korea	Asia	2010	1	novel	Y	Y	Y	Y
ERR10212978	Bovine	South Korea	Asia	2010	188	188	Y	Y	Y			Y
ERR10212979	Bovine	South Korea	Asia	2010	188	188	Y	Y	Y			Y
ERR10212980	Bovine	South Korea	Asia	2010	188	188	Y	Y	Y			Y
ERR10212981	Bovine	South Korea	Asia	2010	20	20	Y	Y	Y
ERR10212982	Bovine	South Korea	Asia	2010	188	188	Y	Y	Y			Y
ERR10212983	Bovine	South Korea	Asia	2010	188	novel	Y	Y	Y			Y
ERR10212984	Bovine	South Korea	Asia	2010	188	188	Y	Y	Y			Y
ERR10212985	Bovine	South Korea	Asia	2010	188	188	Y	Y	Y
ERR10212986	Bovine	South Korea	Asia	2010	6	3422	Y	Y	Y
ERR10212987	Bovine	South Korea	Asia	2010	20	20	Y	Y	Y
ERR10212988	Bovine	South Korea	Asia	2010	1	1	Y	Y	Y	Y
ERR10212989	Bovine	South Korea	Asia	2010	1	1	Y	Y	Y
ERR10212990	Bovine	South Korea	Asia	2010	188	188	Y	Y	Y			Y
ERR10212991	Bovine	South Korea	Asia	2010	50	novel	Y	Y	Y
ERR10212992	Bovine	South Korea	Asia	2010	50	novel	Y	Y	Y
ERR10212993	Bovine	South Korea	Asia	2010	188	188	Y	Y	Y			Y
ERR10212994	Bovine	South Korea	Asia	2010	50	novel	Y	Y	Y
ERR10212995	Bovine	South Korea	Asia	2010	50	novel	Y	Y	Y
ERR10212996	Bovine	South Korea	Asia	2010	398	novel	Y	Y	Y
ERR10212997	Bovine	South Korea	Asia	2010	398	novel	Y	Y	Y
ERR10212998	Bovine	South Korea	Asia	2010	398	novel	Y	Y	Y
ERR10212999	Bovine	South Korea	Asia	2010	398	novel	Y	Y	Y
ERR10213000	Bovine	South Korea	Asia	2010	398	novel	Y	Y	Y
ERR10213001	Bovine	South Korea	Asia	2010	398	novel	Y	Y	Y
ERR10213002	Bovine	South Korea	Asia	2010	398	novel	Y	Y	Y
ERR10213003	Bovine	South Korea	Asia	2010	398	novel	Y	Y	Y
ERR10213004	Bovine	South Korea	Asia	2010	398	novel	Y	Y	Y
ERR10213005	Bovine	South Korea	Asia	2011	1	1	Y	Y	Y	Y
ERR10213006	Bovine	South Korea	Asia	2011	188	188	Y	Y	Y			Y
ERR10213007	Bovine	South Korea	Asia	2011	188	188	Y	Y	Y			Y
ERR10213008	Bovine	South Korea	Asia	2011	188	188	Y	Y	Y			Y
ERR10213009	Bovine	South Korea	Asia	2011	188	188	Y	Y	Y			Y
ERR10213010	Bovine	South Korea	Asia	2011	188	188	Y	Y	Y			Y
ERR10213011	Bovine	South Korea	Asia	2011	188	188	Y	Y	Y			Y
ERR10213012	Bovine	South Korea	Asia	2011	188	188	Y	Y	Y			Y
ERR10213013	Bovine	South Korea	Asia	2011	97	97	Y	Y	Y
ERR10213014	Bovine	South Korea	Asia	2011	72	72	Y	Y	Y
ERR10213015	Bovine	South Korea	Asia	2011	72	72	Y	Y	Y
ERR10213016	Bovine	South Korea	Asia	2011	72	72	Y	Y	Y
ERR10213017	Bovine	South Korea	Asia	2011	72	72	Y	Y	Y
ERR10213018	Bovine	South Korea	Asia	2011	188	novel	Y	Y	Y			Y
ERR10213019	Bovine	South Korea	Asia	2011	188	novel	Y	Y	Y			Y
ERR10213020	Bovine	South Korea	Asia	2011	188	novel	Y	Y	Y			Y
ERR10213021	Bovine	South Korea	Asia	2011	188	novel	Y	Y	Y			Y
ERR10213022	Bovine	South Korea	Asia	2011	188	novel	Y	Y	Y			Y
ERR10213023	Bovine	South Korea	Asia	2011	188	novel	Y	Y	Y			Y
ERR10213024	Bovine	South Korea	Asia	2011	188	novel	Y	Y	Y			Y
ERR10213025	Bovine	South Korea	Asia	2012	20	20	Y	Y	Y
ERR10213026	Bovine	South Korea	Asia	2012	20	20	Y	Y	Y
ERR10213027	Bovine	South Korea	Asia	2012	20	20	Y	Y	Y
ERR10213028	Bovine	South Korea	Asia	2012	20	20	Y	Y	Y
ERR10213029	Bovine	South Korea	Asia	2012	20	20	Y	Y	Y
ERR10213030	Bovine	South Korea	Asia	2012	20	20	Y	Y	Y
ERR10213031	Bovine	South Korea	Asia	2012	20	20	Y	Y	Y
ERR10213032	Bovine	South Korea	Asia	2012	72	72	Y	Y	Y
ERR10213033	Bovine	South Korea	Asia	2012	188	188	Y	Y	Y			Y
ERR10213034	Bovine	South Korea	Asia	2012	188	188	Y	Y	Y			Y
ERR10213035	Bovine	South Korea	Asia	2012	188	188	Y	Y	Y			Y
ERR10213036	Bovine	South Korea	Asia	2012	188	188	Y	Y	Y			Y
ERR10213037	Bovine	South Korea	Asia	2012	188	188	Y	Y	Y			Y
ERR10213038	Bovine	South Korea	Asia	2012	188	188	Y	Y	Y			Y
ERR10213039	Bovine	South Korea	Asia	2012	188	188	Y	Y	Y			Y
ERR10213040	Bovine	South Korea	Asia	2012	188	188	Y	Y	Y			Y
ERR10213041	Bovine	South Korea	Asia	2012	188	188	Y	Y	Y			Y
ERR10213042	Bovine	South Korea	Asia	2012	188	188	Y	Y	Y			Y
ERR10213043	Bovine	South Korea	Asia	2012	188	188	Y	Y	Y			Y
ERR10213044	Bovine	South Korea	Asia	2012	188	188	Y	Y	Y			Y
ERR10213045	Bovine	South Korea	Asia	2012	188	188	Y	Y	Y
ERR10213046	Bovine	South Korea	Asia	2012	188	188	Y	Y	Y			Y
ERR10213047	Bovine	South Korea	Asia	2012	188	188	Y	Y	Y			Y
ERR10213048	Bovine	South Korea	Asia	2012	188	188	Y	Y	Y			Y
ERR10213049	Bovine	South Korea	Asia	2012	50	novel	Y	Y	Y
ERR10213050	Bovine	South Korea	Asia	2012	580	580	Y	Y	Y
ERR10213051	Bovine	South Korea	Asia	2012	1	1	Y	Y	Y	Y
ERR10213052	Bovine	South Korea	Asia	2012	188	188	Y	Y	Y			Y
ERR10213053	Bovine	South Korea	Asia	2012	188	188	Y	Y	Y			Y
ERR10213054	Bovine	South Korea	Asia	2012	50	novel	Y	Y	Y
ERR10213055	Bovine	South Korea	Asia	2012	97	novel	Y	Y	Y		Y
ERR10213056	Bovine	South Korea	Asia	2012	50	novel	Y	Y	Y
ERR10213057	Bovine	South Korea	Asia	2012	nvl25	novel	Y	Y	Y
ERR10213058	Bovine	South Korea	Asia	2012	nvl25	novel	Y	Y	Y
ERR10213059	Bovine	South Korea	Asia	2012	nvl25	novel	Y	Y	Y
ERR10213060	Bovine	South Korea	Asia	2012	nvl25	novel	Y	Y	Y
ERR10213061	Bovine	South Korea	Asia	2012	5	5	Y	Y	Y
ERR10213062	Bovine	South Korea	Asia	2012	5	5	Y	Y	Y
ERR10213063	Bovine	South Korea	Asia	2012	188	188	Y	Y	Y			Y
ERR10213064	Bovine	South Korea	Asia	2012	50	novel	Y	Y	Y
ERR10213065	Bovine	South Korea	Asia	2012	188	188	Y	Y	Y			Y
ERR10213066	Bovine	South Korea	Asia	2012	188	188	Y	Y	Y			Y
ERR10213067	Bovine	South Korea	Asia	2012	398	291	Y	Y	Y
ERR10213068	Bovine	South Korea	Asia	2012	188	188	Y	Y	Y			Y
ERR10213069	Bovine	South Korea	Asia	2012	6	6	Y	Y	Y
ERR10213070	Bovine	South Korea	Asia	2012	188	188	Y	Y	Y			Y
ERR10213071	Bovine	South Korea	Asia	2012	188	188	Y	Y	Y			Y
ERR10213072	Bovine	South Korea	Asia	2012	188	188	Y	Y	Y			Y
ERR10213073	Bovine	South Korea	Asia	2012	188	188	Y	Y	Y			Y
ERR10213074	Bovine	South Korea	Asia	2012	188	188	Y	Y	Y
ERR10213075	Bovine	South Korea	Asia	2012	188	188	Y	Y	Y			Y
ERR10213076	Bovine	South Korea	Asia	2012	188	188	Y	Y	Y			Y
ERR10213077	Bovine	South Korea	Asia	2012	188	188	Y	Y	Y			Y
ERR10213078	Bovine	South Korea	Asia	2012	97	97	Y	Y	Y		Y
ERR10213079	Bovine	South Korea	Asia	2012	398	1232	Y	Y	Y
ERR10213080	Bovine	South Korea	Asia	2012	45	45	Y	Y	Y
ERR10213081	Bovine	South Korea	Asia	2012	45	45	Y	Y	Y
ERR10213082	Bovine	South Korea	Asia	2012	45	45	Y	Y	Y
ERR10213083	Bovine	South Korea	Asia	2012	72	72	Y	Y	Y
ERR10213084	Bovine	South Korea	Asia	2012	72	72	Y	Y	Y
ERR10213085	Bovine	South Korea	Asia	2012	72	72	Y	Y	Y
ERR10213086	Bovine	South Korea	Asia	2012	72	72	Y	Y	Y
ERR10213087	Bovine	South Korea	Asia	2012	188	188	Y	Y	Y			Y
ERR10213088	Bovine	South Korea	Asia	2012	188	188	Y	Y	Y			Y
ERR10213089	Bovine	South Korea	Asia	2012	1	1	Y	Y	Y	Y
ERR10213090	Bovine	South Korea	Asia	2012	1	1	Y	Y	Y
ERR10213091	Bovine	South Korea	Asia	2012	1	1	Y	Y	Y
ERR10213092	Bovine	Spain	Europe	Not available	126	126	Y		Y
ERR10213093	Bovine	Argentina	South America	2003	97	746	Y	Y	Y
ERR10213094	Bovine	Argentina	South America	2003	97	746	Y	Y	Y
ERR10213095	Bovine	Argentina	South America	2003	97	97	Y	Y	Y
ERR10213096	Bovine	Argentina	South America	2003	151	novel	Y	Y	Y						Y
ERR10213097	Bovine	Argentina	South America	2003	97	97	Y	Y	Y
ERR10213098	Bovine	Argentina	South America	2003	97	97	Y	Y	Y
ERR10213099	Bovine	Argentina	South America	2003	151	novel	Y	Y	Y						Y
ERR10213100	Bovine	Argentina	South America	2003	97	97	Y	Y	Y		Y
ERR10213101	Bovine	Argentina	South America	2003	97	97	Y	Y	Y
ERR10213102	Bovine	Argentina	South America	2003	151	novel	Y	Y	Y						Y
ERR10213103	Bovine	Argentina	South America	2003	97	97	Y	Y	Y
ERR10213104	Bovine	Argentina	South America	2003	97	97	Y	Y	Y
ERR10213105	Bovine	Argentina	South America	2003	97	97	Y	Y	Y
ERR10213106	Bovine	Argentina	South America	2003	97	97	Y	Y	Y
ERR10213107	Bovine	Argentina	South America	2003	97	97	Y	Y	Y
ERR10213108	Bovine	Argentina	South America	2003	151	novel	Y	Y	Y						Y
ERR10213109	Bovine	Argentina	South America	2003	97	746	Y	Y	Y
ERR10213110	Bovine	Argentina	South America	2003	5	5	Y	Y	Y
ERR10213111	Bovine	Argentina	South America	2003	97	novel	Y	Y	Y
ERR10213112	Bovine	Argentina	South America	2003	97	novel	Y	Y	Y
ERR10213113	Bovine	Argentina	South America	2003	97	novel	Y	Y	Y
ERR10213114	Bovine	Argentina	South America	2003	97	novel	Y	Y	Y		Y
ERR10213115	Bovine	Argentina	South America	2011	97	97	Y	Y	Y		Y
ERR10213116	Bovine	Argentina	South America	2011	97	97	Y	Y	Y		Y
ERR10213117	Bovine	Argentina	South America	2011	97	97	Y	Y	Y		Y
ERR10213118	Bovine	Argentina	South America	2011	97	746	Y	Y	Y
ERR10213119	Bovine	Argentina	South America	2011	133	133	Y	Y	Y					Y
ERR10213120	Bovine	Argentina	South America	2011	97	97	Y	Y	Y		Y
ERR10213121	Bovine	Argentina	South America	2011	1	1	Y	Y	Y
ERR10213122	Bovine	Argentina	South America	2011	1	1	Y	Y	Y
ERR10213123	Bovine	Argentina	South America	2011	97	novel	Y	Y	Y		Y
ERR10213124	Bovine	Argentina	South America	2011	97	novel	Y	Y	Y
ERR10213125	Bovine	Argentina	South America	2011	133	133	Y	Y	Y					Y
ERR10213126	Bovine	Argentina	South America	2011	133	133	Y	Y	Y					Y
ERR10213127	Bovine	Argentina	South America	2011	1	1	Y	Y	Y	Y
ERR10213128	Bovine	Argentina	South America	2011	1	1	Y	Y	Y	Y
ERR10213129	Bovine	Argentina	South America	2011	97	97	Y	Y	Y		Y
ERR10213130	Bovine	Argentina	South America	1994	1	1	Y	Y	Y
ERR10213131	Bovine	Argentina	South America	1994	1	1	Y	Y	Y
ERR10213132	Bovine	Argentina	South America	1994	1	1	Y	Y	Y
ERR10213133	Bovine	Argentina	South America	1994	97	746	Y	Y	Y
ERR10213134	Bovine	Argentina	South America	1995	97	novel	Y	Y	Y
ERR10213135	Bovine	Argentina	South America	1989	97	97	Y	Y	Y		Y
ERR10213136	Bovine	Argentina	South America	1989	97	746	Y	Y	Y
ERR10213137	Bovine	Argentina	South America	1996	97	97	Y	Y	Y
ERR10213138	Bovine	Argentina	South America	1989	97	746	Y	Y	Y
ERR10213139	Bovine	Argentina	South America	1989	97	novel	Y	Y	Y		Y
ERR10213141	Bovine	Argentina	South America	1990	97	97	Y	Y	Y		Y
ERR10213142	Bovine	Argentina	South America	1989	5	5	Y	Y	Y
ERR10213143	Bovine	Argentina	South America	1989	97	97	Y	Y	Y
ERR10213144	Bovine	Argentina	South America	1989	97	97	Y	Y	Y
ERR10213145	Bovine	Argentina	South America	1989	97	97	Y	Y	Y
ERR10213146	Bovine	Argentina	South America	1989	97	97	Y	Y	Y		Y
ERR10213147	Bovine	Argentina	South America	1989	97	97	Y	Y	Y
ERR10213148	Bovine	Argentina	South America	1989	5	5	Y	Y	Y
ERR10213149	Bovine	Argentina	South America	1989	97	97	Y	Y	Y		Y
ERR10213150	Bovine	Argentina	South America	1989	97	97	Y	Y	Y
ERR10213151	Bovine	Argentina	South America	1989	97	97	Y	Y	Y
ERR10213152	Bovine	Argentina	South America	1989	97	97	Y	Y	Y
ERR10213153	Bovine	Argentina	South America	1990	97	97	Y	Y	Y
ERR10213154	Bovine	Argentina	South America	1990	97	709	Y	Y	Y
ERR10213155	Bovine	Argentina	South America	1990	97	97	Y	Y	Y
ERR10213156	Bovine	Argentina	South America	1990	97	709	Y	Y	Y
ERR10213157	Bovine	Argentina	South America	1990	97	97	Y	Y	Y		Y
ERR10213158	Bovine	Argentina	South America	1990	97	97	Y	Y	Y
ERR10213159	Bovine	Argentina	South America	1990	97	97	Y	Y	Y
ERR10213160	Bovine	Argentina	South America	1990	97	novel	Y	Y	Y
ERR10213161	Bovine	Argentina	South America	1990	97	novel	Y	Y	Y
ERR10213162	Bovine	Argentina	South America	1990	97	97	Y	Y	Y
ERR10213163	Bovine	Argentina	South America	1990	97	97	Y	Y	Y		Y
ERR10213164	Bovine	Argentina	South America	1991	97	97	Y	Y	Y
ERR10213165	Bovine	Argentina	South America	1991	97	97	Y	Y	Y
ERR10213166	Bovine	Argentina	South America	1991	97	97	Y	Y	Y		Y
ERR10213167	Bovine	Argentina	South America	1991	97	97	Y	Y	Y
ERR10213168	Bovine	Argentina	South America	1991	97	746	Y	Y	Y
ERR10213169	Bovine	Argentina	South America	1996	45	novel	Y	Y	Y
ERR10213170	Bovine	Argentina	South America	1995	97	746	Y	Y	Y
ERR10213171	Bovine	Argentina	South America	1995	97	746	Y	Y	Y
ERR10213172	Bovine	Argentina	South America	1995	97	novel	Y	Y	Y		Y
ERR10213173	Bovine	Argentina	South America	1995	97	97	Y	Y	Y		Y
ERR10213174	Bovine	Argentina	South America	1991	97	97	Y	Y	Y		Y
ERR10213175	Bovine	Argentina	South America	1991	5	5	Y	Y	Y
ERR10213176	Bovine	Argentina	South America	1991	1	1	Y	Y	Y	Y
ERR10213177	Bovine	Argentina	South America	1992	97	746	Y	Y	Y
ERR10213179	Bovine	Argentina	South America	1992	97	97	Y	Y	Y		Y
ERR10213180	Bovine	Argentina	South America	1992	97	97	Y	Y	Y
ERR10213181	Bovine	Argentina	South America	1992	1	1	Y	Y	Y
ERR10213182	Bovine	Argentina	South America	1992	1	1	Y	Y	Y	Y
ERR10213183	Bovine	Argentina	South America	1992	97	709	Y	Y	Y
ERR10213184	Bovine	Argentina	South America	1992	97	novel	Y	Y	Y
ERR10213185	Bovine	Argentina	South America	1992	97	97	Y	Y	Y		Y
ERR10213186	Bovine	Argentina	South America	1992	25	novel	Y	Y	Y
ERR10213188	Bovine	Argentina	South America	1994	97	novel	Y	Y	Y		Y
ERR10213189	Bovine	Argentina	South America	1994	97	746	Y	Y	Y
ERR10213190	Bovine	Argentina	South America	1994	97	746	Y	Y	Y
ERR10213191	Bovine	Argentina	South America	1994	97	709	Y	Y	Y
ERR10213192	Bovine	Argentina	South America	1994	97	709	Y	Y	Y
ERR10213193	Bovine	Argentina	South America	1994	97	746	Y	Y	Y
ERR10213194	Bovine	Argentina	South America	1994	151	novel	Y	Y	Y						Y
ERR10213195	Bovine	Argentina	South America	1994	97	746	Y	Y	Y
ERR10213196	Bovine	Argentina	South America	1997	97	746	Y	Y	Y
ERR10213197	Bovine	Argentina	South America	1997	97	746	Y	Y	Y
ERR10213198	Bovine	Argentina	South America	1997	97	709	Y	Y	Y
ERR10213199	Bovine	Argentina	South America	1996	97	709	Y	Y	Y
ERR10213200	Bovine	Argentina	South America	1996	97	709	Y	Y	Y
ERR10213201	Bovine	Argentina	South America	1996	97	709	Y	Y	Y
ERR10213202	Bovine	Argentina	South America	1996	97	709	Y	Y	Y
ERR10213203	Bovine	Argentina	South America	1996	97	709	Y	Y	Y
ERR10213204	Bovine	Argentina	South America	1996	97	709	Y	Y	Y
ERR10213205	Bovine	Argentina	South America	1996	97	709	Y	Y	Y
ERR10213206	Bovine	Argentina	South America	1996	97	709	Y	Y	Y
ERR10213207	Bovine	Argentina	South America	1996	97	709	Y	Y	Y
ERR10213208	Bovine	Argentina	South America	1996	5	5	Y	Y	Y
ERR10213209	Bovine	Argentina	South America	1993	97	709	Y	Y	Y
ERR10213210	Bovine	Argentina	South America	1993	97	709	Y	Y	Y
ERR10213211	Bovine	Argentina	South America	1993	97	746	Y	Y	Y
ERR10213212	Bovine	Argentina	South America	1993	97	709	Y	Y	Y
ERR10213213	Bovine	Malaysia	Asia	2012	nvl1	novel	Y	Y	Y
ERR10213214	Bovine	Malaysia	Asia	2012	97	352	Y	Y	Y
ERR10213220	Bovine	Malaysia	Asia	2012	1	1	Y	Y	Y	Y
ERR10213225	Bovine	Malaysia	Asia	2012	1	1	Y	Y	Y	Y
ERR10213226	Bovine	Malaysia	Asia	2012	1	1	Y	Y	Y	Y
ERR10213227	Bovine	Malaysia	Asia	2012	1	1	Y	Y	Y
ERR10213228	Bovine	Malaysia	Asia	2012	97	352	Y	Y	Y		Y
ERR10213230	Bovine	Malaysia	Asia	2012	nvl1	novel	Y	Y	Y
ERR10213232	Bovine	Malaysia	Asia	2012	97	novel	Y	Y	Y		Y
ERR10213233	Bovine	Malaysia	Asia	2012	97	352	Y	Y	Y		Y
ERR10213234	Bovine	Malaysia	Asia	2012	97	352	Y	Y	Y
ERR10213237	Bovine	Malaysia	Asia	2012	nvl1	novel	Y	Y	Y
ERR10213239	Bovine	Malaysia	Asia	2012	97	352	Y	Y	Y
ERR10213240	Bovine	Malaysia	Asia	2012	97	352	Y	Y	Y
ERR10213244	Bovine	Malaysia	Asia	2012	97	novel	Y	Y	Y		Y
ERR10213246	Bovine	Malaysia	Asia	2012	97	352	Y	Y	Y
ERR10213248	Bovine	Malaysia	Asia	2012	88	88	Y	Y	Y
ERR10213249	Bovine	Malaysia	Asia	2012	nvl1	novel	Y	Y	Y
ERR10213257	Bovine	Malaysia	Asia	2012	nvl1	novel	Y	Y	Y
ERR10213258	Bovine	Malaysia	Asia	2012	1	1	Y	Y	Y
ERR10213262	Bovine	Malaysia	Asia	2012	151	705	Y	Y	Y
ERR1700098	Swine	USA	North America	2012	398	398	Y
ERR1700099	Swine	USA	North America	2012	398	398	Y
ERR1700100	Swine	USA	North America	2012	398	398	Y
ERR1700101	Swine	USA	North America	2012	398	398	Y
ERR1700102	Swine	USA	North America	2012	398	398	Y	Y	Y
ERR1700103	Swine	USA	North America	2012	398	398	Y	Y	Y
ERR10213263	Bovine	Italy	Europe	2009	97	97	Y	Y	Y		Y
ERR10213264	Swine	Italy	Europe	2008	97	97	Y	Y	Y
ERR10213265	Bovine	Italy	Europe	2011	97	97	Y	Y	Y		Y
ERR10213266	Bovine	Italy	Europe	2008	97	97	Y	Y	Y		Y
ERR10213267	Swine	Italy	Europe	2008	97	97	Y	Y	Y		Y
ERR10213268	Swine	Italy	Europe	2010	97	97	Y	Y	Y		Y
ERR10213269	Swine	Italy	Europe	2008	97	novel	Y	Y	Y		Y
ERR10213270	Bovine	United Kingdom	Europe	Not available	97	novel	Y		Y
ERR571480	Bovine	Ireland	Europe	1993	97	71	Y	Y	Y
ERR2505589	Swine	Not available	Not available	2009	1	1	Y
ERR10213271	Bovine	Norway	Europe	2001	133	132	Y	Y	Y					Y
ERR10213272	Bovine	Norway	Europe	2001	133	132	Y	Y	Y					Y
ERR2505603	Ovine	Norway	Europe	2001	133	133	Y	Y	Y					Y
ERR2505604	Ovine	Norway	Europe	2001	133	133	Y	Y	Y					Y
ERR2505607	Ovine	Norway	Europe	2001	133	139	Y	Y	Y					Y
ERR2505610	Rodent	Denmark	Europe	2006	130	130	Y	Y	Y
ERR2505611	Rodent	Denmark	Europe	2006	130	130	Y	Y	Y
ERR2505612	Rodent	Denmark	Europe	2006	133	133	Y	Y	Y
ERR10213273	Avian	United Kingdom	Europe	Not available	45	45	Y		Y
ERR10213274	Bovine	USA	North America	1998	97	352	Y	Y	Y		Y
ERR10213275	Bovine	Denmark	Europe	1993	50	novel	Y	Y	Y
ERR10213276	Swine	Italy	Europe	2008	97	97	Y	Y	Y		Y
ERR10213277	Bovine	Spain	Europe	2005	97	352	Y	Y	Y
ERR2505564	Other	Spain	Europe	2003	121	121	Y	Y	Y
ERR2505565	Other	Spain	Europe	2003	121	121	Y	Y	Y
ERR2505566	Other	Spain	Europe	2003	121	121	Y	Y	Y
ERR2505567	Other	Spain	Europe	2003	121	121	Y	Y	Y
ERR2505568	Other	Spain	Europe	2004	121	121	Y	Y	Y
ERR2505631	Rodent	Denmark	Europe	2006	130	130	Y	Y	Y
ERR2505632	Rodent	Denmark	Europe	2010	15	15	Y	Y	Y
ERR2505637	Other	Belgium	Europe	2000	1	1	Y	Y	Y
ERR2505639	Swine	Switzerland	Europe	2010	49	49	Y
ERR2505644	Swine	Switzerland	Europe	2009	49	49	Y
ERR2505652	Other	Belgium	Europe	2000	8	8	Y	Y	Y
ERR2505656	Other	Spain	Europe	2009	407	407	Y
ERR2505658	Other	Belgium	Europe	2000	96	96	Y	Y	Y
ERR2505668	Swine	Switzerland	Europe	2010	398	398	Y
ERR10213278	Bovine	Norway	Europe	2001	479	479	Y	Y	Y
ERR10213279	Bovine	USA	North America	1987	97	115	Y	Y	Y
ERR10213280	Bovine	United Kingdom	Europe	2001	25	25	Y	Y	Y
ERR10213281	Bovine	USA	North America	1987	353	353	Y	Y	Y
ERR10213282	Bovine	USA	North America	1987	350	350	Y	Y	Y
ERR10213283	Bovine	USA	North America	Not available	350	350	Y		Y
ERR2505702	Rodent	United Kingdom	Europe	Not available	6	1776	Y		Y
ERR10213284	Avian	USA	North America	Not available	15	15	Y		Y
ERR10213285	Avian	USA	North America	Not available	5	5	Y
ERR227491	Bovine	Chile	South America	2003	97	97	Y	Y	Y		Y
ERR227517	Bovine	USA	North America	1987	97	97	Y	Y	Y		Y
ERR227605	Bovine	France	Europe	1964	97	97	Y	Y	Y		Y
ERR2505578	Bovine	United Kingdom	Europe	2003	97	97	Y	Y	Y		Y
ERR2505579	Bovine	Denmark	Europe	1956	97	97	Y	Y	Y
ERR2505580	Bovine	Denmark	Europe	2000	97	97	Y	Y	Y		Y
ERR227625	Bovine	Ireland	Europe	1993	97	97	Y	Y	Y		Y
ERR2505593	Bovine	Sweden	Europe	1998	126	126	Y	Y	Y
ERR2505595	Bovine	Ireland	Europe	1993	133	133	Y	Y	Y
ERR1700066	Bovine	Ireland	Europe	2009	699	699	Y	Y	Y
ERR2505601	Bovine	Norway	Europe	2001	133	131	Y	Y	Y					Y
ERR2505602	Bovine	Norway	Europe	2001	133	novel	Y	Y	Y					Y
ERR2505605	Bovine	Norway	Europe	2001	133	133	Y	Y	Y					Y
ERR2505606	Bovine	Norway	Europe	2001	133	133	Y	Y	Y					Y
ERR2505608	Bovine	Norway	Europe	2001	133	481	Y	Y	Y					Y
ERR2505609	Bovine	Norway	Europe	2001	133	481	Y	Y	Y					Y
ERR2505618	Avian	United Kingdom	Europe	2005	692	692	Y
ERR2505619	Avian	United Kingdom	Europe	2010	133	novel	Y	Y	Y
ERR2505620	Avian	United Kingdom	Europe	2006	2657	2657	Y
ERR1801378	Avian	United Kingdom	Europe	1996	5	5	Y
ERR1801380	Avian	United Kingdom	Europe	1996	692	692	Y
ERR1801382	Avian	USA	North America	1999	5	5	Y
ERR1801383	Avian	USA	North America	1999	5	1342	Y
ERR1801384	Avian	Belgium	Europe	1976	385	385	Y	Y	Y
ERR1801385	Avian	Belgium	Europe	1976	5	5	Y
ERR1801386	Avian	Australia	Oceania	1996	1345	1345	Y
ERR1801387	Avian	Australia	Oceania	1996	1345	1345	Y
ERR1801388	Avian	Japan	Asia	1998	1	novel	Y	Y	Y
ERR2505621	Avian	Japan	Asia	1998	1027	1027	Y
ERR1801389	Avian	Japan	Asia	1998	5	5	Y
ERR1801390	Avian	Japan	Asia	1998	5	5	Y
ERR1801391	Avian	Japan	Asia	1967	692	1344	Y
ERR1801392	Avian	United Kingdom	Europe	Not available	692	692	Y
ERR1801393	Avian	United Kingdom	Europe	2006	692	692	Y
ERR1801394	Avian	United Kingdom	Europe	2006	692	692	Y
ERR1801395	Avian	United Kingdom	Europe	1996	5	5	Y
ERR1801396	Avian	United Kingdom	Europe	Not available	5	5	Y
ERR1801397	Avian	United Kingdom	Europe	1997	5	1346	Y
ERR1801398	Avian	United Kingdom	Europe	Not available	692	1347	Y
ERR1801399	Avian	Denmark	Europe	1998	5	5	Y
ERR227509	Bovine	USA	North America	1987	97	124	Y	Y	Y		Y
ERR227528	Bovine	Germany	Europe	2006	97	2824	Y	Y	Y		Y
ERR227615	Bovine	Canada	North America	1958	97	115	Y	Y	Y
ERR227634	Bovine	Not available	Not available	1993	97	97	Y	Y	Y
ERR227626	Bovine	Not available	Not available	1993	97	97	Y	Y	Y		Y
ERR227518	Bovine	USA	North America	1987	97	97	Y	Y	Y		Y
ERR227500	Bovine	Chile	South America	2003	97	97	Y	Y	Y		Y
ERR227492	Bovine	Chile	South America	2003	97	97	Y	Y	Y		Y
ERR2505627	Bovine	USA	North America	1987	350	354	Y	Y	Y
ERR2505629	Bovine	Norway	Europe	2001	1	1	Y	Y	Y
ERR2505630	Bovine	Norway	Europe	2001	130	3132	Y	Y	Y				Y
ERR2505633	Bovine	USA	North America	1987	25	25	Y	Y	Y
ERR2505634	Bovine	USA	North America	1987	350	350	Y	Y	Y
ERR2505642	Bovine	USA	North America	1987	30	30	Y	Y	Y
ERR2505643	Bovine	USA	North America	1987	1	1	Y	Y	Y	Y
ERR2505645	Bovine	Argentina	South America	2009	97	709	Y	Y	Y
ERR2505657	Bovine	Spain	Europe	2009	20	20	Y	Y	Y
ERR2505663	Avian	United Kingdom	Europe	1950	8	8	Y	Y	Y
ERR2505670	Bovine	USA	North America	1987	30	30	Y	Y	Y
ERR2505672	Avian	United Kingdom	Europe	Not available	45	45	Y		Y
ERR2505673	Avian	United Kingdom	Europe	Not available	15	15	Y		Y
ERR2505674	Avian	United Kingdom	Europe	Not available	nvl2	novel	Y		Y
ERR2505675	Bovine	USA	North America	1974	97	115	Y	Y	Y
ERR1801400	Avian	United Kingdom	Europe	Not available	692	814	Y
ERR2505677	Bovine	United Kingdom	Europe	2001	97	118	Y	Y	Y
ERR2505678	Bovine	USA	North America	1987	151	351	Y	Y	Y						Y
ERR2505680	Bovine	Chile	South America	2002	356	356	Y	Y	Y
ERR2505681	Bovine	United Kingdom	Europe	2005	151	151	Y	Y	Y						Y
ERR2505683	Bovine	Norway	Europe	2001	5	5	Y	Y	Y
ERR2505685	Bovine	Norway	Europe	2001	1	1	Y	Y	Y
ERR2505686	Bovine	Ireland	Europe	2000	151	151	Y	Y	Y						Y
ERR2505687	Bovine	Norway	Europe	2001	135	135	Y	Y	Y
ERR2505690	Avian	USA	North America	Not available	25	25	Y		Y
ERR2505691	Avian	United Kingdom	Europe	Not available	425	425	Y		Y
ERR2505692	Bovine	USA	North America	1987	97	124	Y	Y	Y
ERR2505693	Bovine	United Kingdom	Europe	2005	151	151	Y	Y	Y						Y
ERR2505694	Bovine	Norway	Europe	2001	479	479	Y	Y	Y
ERR2505697	Bovine	Ireland	Europe	1998	151	151	Y	Y	Y						Y
ERR2505698	Bovine	Ireland	Europe	1998	151	151	Y	Y	Y						Y
ERR2505699	Bovine	Ireland	Europe	1998	9	9	Y	Y	Y
ERR2505700	Bovine	Norway	Europe	2001	479	479	Y	Y	Y
ERR2505701	Bovine	Norway	Europe	2001	479	520	Y	Y	Y
ERR2505703	Bovine	USA	North America	1987	45	45	Y	Y	Y
ERR2505704	Bovine	USA	North America	1987	25	25	Y	Y	Y
ERR2505705	Bovine	USA	North America	1987	50	50	Y	Y	Y
ERR1801401	Avian	Belgium	Europe	1976	5	5	Y
ERR2505706	Bovine	USA	North America	1987	45	novel	Y	Y	Y
ERR2505707	Bovine	USA	North America	1987	45	45	Y	Y	Y
GCA_000146385	Human	Not available	Not available	Not available	8	239	Y
GCA_000149015	Human	Not available	Not available	Not available	1	1	Y		Y
GCA_000153665	Human	Not available	Not available	Not available	1159	1159	Y
GCA_000159535	Human	Not available	Not available	Not available	30	novel	Y		Y
GCA_000159555	Human	Not available	Not available	Not available	72	72	Y		Y
GCA_000160195	Human	Not available	Not available	Not available	30	30	Y		Y
GCA_000176195	Human	Poland	Europe	1992	5	5	Y
[truncated: 8,682 more rows]
