# Supplementary material for: Multiclonal human origin and global expansion of an endemic bacterial pathogen of livestock
Source: Proc Natl Acad Sci U S A. 2022 Dec 5;119(50):e2211217119. doi: 10.1073/pnas.2211217119 (PMC9897428; doi:10.1073/pnas.2211217119)
Supplement: Supplementary file 3 — Dataset S02 (XLSX) [file pnas.2211217119.sd02.xlsx]

## Sheet: SuppData2
Gene	Proportion (Positive)	Proportion (Negative)	Consensus Name	Consensus Product	Bonferroni p-value	Also enriched in	Twilight Class	Twilight Detail	EggNOG Description	InterProScan Description	COG	KEGG	GO Terms	Pfam Description
g003304_000003	974 of 1996	3 of 2845	NA	hypothetical protein	0	CC1,CC97	Core, intermediate and rare	Core: 151 Inter: 1+50+97 Rare: 133+398+425+45+8+88+9	CAAX protease self-immunity	Type II CAAX prenyl endopeptidase Rce1-like	S	ko:K07052	GO:0004222|GO:0016020|GO:0071586	CPBP intramembrane metalloprotease
g000764_1_000007	978 of 1996	4 of 2845	NA	major facilitator superfamily multidrug :cation symporter	0	CC1,CC97	Core, intermediate and rare	Core: 151 Inter: 1+50+97 Rare: 130+133+398+425+45+8+88+9	Major Facilitator Superfamily	-	EGP	-	-	-
g000329_2_000008	919 of 1996	3 of 2845	NA	tetracenomycin polyketide synthesis O-methyltransferase%2C TcmP	0	CC1,CC97	Core, intermediate and rare	Core: 151 Inter: 1+50+97 Rare: 130+133+398+425+45+8+88	Leucine carboxyl methyltransferase	-	Q	-	-	-
g000890_000003	1293 of 1996	329 of 2845	NA	hypothetical protein	0	CC1,CC188	Core, intermediate and rare	Core: 151 Inter: 1+130+133+188+30+50+88+9+97 Rare: 121+15+22+398+425+45+5+8	Helix-turn-helix domain	-	L	-	-	-
g000738_2_000011	965 of 1996	4 of 2845	NA	membrane protein	0	CC1,CC97	Core, intermediate and rare	Core: 151 Inter: 1+50+97 Rare: 130+133+425+45+8+88+9	-	-	-	-	-	-
g000237_1_000006	1224 of 1996	313 of 2845	xerC	pathogenicity island protein%2C integrase	6.11e-305	CC1,CC188	Core, intermediate and rare	Core: 151 Inter: 1+130+133+188+30+50+88+9+97 Rare: 121+15+22+398+425+45+5+8	Belongs to the 'phage' integrase family	-	L	-	-	-
g000949_000009	998 of 1996	184 of 2845	NA	DNA recombination-mediator protein	4.34e-269		Core and rare	Core: 126+151+9+97 Inter: Rare: 1+8	Rossmann fold nucleotide-binding protein involved in DNA uptake	DNA recombination-mediator protein A	LU	ko:K04096	GO:0009294	DNA recombination-mediator protein A
g000094_1_000006	683 of 1996	30 of 2845	NA	phage protein	5.9e-247	CC1,CC188,CC97	Intermediate and rare	Core: Inter: 1+133+188+50+97 Rare: 130+151+398+5+8+88+9	Putative mobile pathogenicity island	Putative mobile pathogenicity island, N-terminal domain | Putative mobile pathogenicity island	S	-	-	Putative mobile pathogenicity island
g000713_1_000006	901 of 1996	188 of 2845	NA	bacteriophage integrase	7.39e-221		Core and rare	Core: 133+425+97 Inter: Rare: 1+130+15+151+188+22+30+398+45+5+59+8	Phage integrase family	-	S	-	-	-
g000285_1_000010	856 of 1996	167 of 2845	NA	mobile element-associated protein	8e-214	CC1,CC97	Intermediate and rare	Core: Inter: 1+130+30+425+50+97 Rare: 133+151+188+22+5+8+88+9	Protein of unknown function (DUF1474)	Protein of unknown function DUF1474	S	-	-	Protein of unknown function (DUF1474)
g000590_000003	1201 of 1996	493 of 2845	NA	hypothetical mobile element-associated protein	2.24e-206	CC1	Core, intermediate and rare	Core: 151 Inter: 1+130+133+30+5+50+59+8+97 Rare: 188+22+398+425+45+72+88	NA	Pathogenicity island protein gp6, Staphylococcus | Pathogenicity island protein gp6 superfamily	NA	NA	-	Pathogenicity island protein gp6 in Staphylococcus
g000116_1_000008	772 of 1996	129 of 2845	NA	hypothetical protein	1.78e-201	CC1	Intermediate and rare	Core: Inter: 1+130+133+50+72+97 Rare: 151+188+398+425+5+8+88	-	-	-	-	-	-
g000075_000011	682 of 1996	77 of 2845	hysA	hyaluronate lyase 2	2.47e-200		Core and rare	Core: 126+97 Inter: Rare: 151+8	Polysaccharide lyase family 8, N terminal alpha-helical domain	-	N	ko:K01727	-	-
g000067_000039	908 of 1996	238 of 2845	coa	staphylocoagulase precursor%2C Coa_1	1.9e-195		Core and rare	Core: 151+22+59+97 Inter: Rare: 1+45+8	Staphylococcus aureus coagulase	-	S	-	-	-
g000454_1_000005	1171 of 1996	507 of 2845	NA	hypothetical mobile element-associated protein	1.14e-187	CC1	Intermediate and rare	Core: Inter: 1+130+133+151+30+425+45+5+50+59+8+97 Rare: 188+22+398+72+88	-	-	-	-	-	-
g000107_2_000032	1026 of 1996	367 of 2845	NA	hypothetical protein	7.66e-184		Core, intermediate and rare	Core: 151+97 Inter: 1+133+22+30+5+72 Rare: 398+8+9	NA	-	NA	NA	-	-
g001097_000007	624 of 1996	77 of 2845	NA	hypothetical protein	6.36e-175		Core and rare	Core: 97 Inter: Rare: 151+8	Virus attachment protein p12 family	-	S	-	-	-
g001007_1_000007	623 of 1996	77 of 2845	NA	toxin-antitoxin system%2C toxin component%2C Txe/YoeB family	1.67e-174		Core and rare	Core: 97 Inter: Rare: 151+8	ParE toxin of type II toxin-antitoxin system, parDE	Toxin YoeB | Toxin-antitoxin system, RelE/ParE toxin domain superfamily	S	-	GO:0004519|GO:0006401	YoeB-like toxin of bacterial type II toxin-antitoxin system
g000049_2_000161	622 of 1996	77 of 2845	NA	hypothetical protein	4.4e-174		Core and rare	Core: 97 Inter: Rare: 151+8	NA	-	NA	NA	-	-
g000037_1_000143	614 of 1996	75 of 2845	NA	putative staphylococcal tandem lipoprotein	4.47e-172		Core and rare	Core: 97 Inter: Rare: 130+151+8	Belongs to the staphylococcal tandem lipoprotein family	Csa superfamily | Csa family	M	-	-	Csa1 family
g000685_1_000006	915 of 1996	294 of 2845	NA	hypothetical protein	9.29e-171		Core and rare	Core: 151+30+97 Inter: Rare: 1+398+45+50+8	T5orf172	Bacteriophage T5, Orf172 DNA-binding | Domain of unknown function DUF4041	D	-	-	T5orf172 domain|Domain of unknown function (DUF4041)
g000636_000004	573 of 1996	56 of 2845	NA	hypothetical protein	2.61e-170	CC97	Core, intermediate and rare	Core: 151+59 Inter: 97 Rare: 1+15+8	NA	-	NA	NA	-	-
g000183_3_000012	630 of 1996	89 of 2845	lukD	leukocidin LukD precursor	2.34e-168	CC1	Core, intermediate and rare	Core: 133+151 Inter: 1+130+30+97 Rare: 188+398+425+45+8	cytolysis in other organism	-	S	-	-	-
g000159_4_000015	627 of 1996	88 of 2845	lukE	leukocidin LukE precursor	1.24e-167	CC1	Core, intermediate and rare	Core: 151 Inter: 1+130+133+30+97 Rare: 188+425+45+8	cytolysis in other organism	Bi-component toxin, staphylococci | Leukocidin/Hemolysin toxin | Leukocidin/porin MspA superfamily	S	-	GO:0005576|GO:0051715	Leukocidin/Hemolysin toxin family
g000068_000024	950 of 1996	336 of 2845	NA	hypothetical protein	4.67e-166		Core, intermediate and rare	Core: 15+151+22+50+97 Inter: 121 Rare: 1+130+45+8	Pfam PF07252	Protein of unknown function DUF1433	S	-	-	Protein of unknown function (DUF1433)
g000089_1_000011	724 of 1996	154 of 2845	NA	hypothetical protein	4.77e-165		Core and rare	Core: 188+97 Inter: Rare: 151+8	this gene contains a nucleotide ambiguity which may be the result of a sequencing error	-	S	-	-	-
g001193_000003	542 of 1996	49 of 2845	nisP	Nisin leader peptide-processing serine protease NisP	3.62e-163		Core, intermediate and rare	Core: 151+425 Inter: 133 Rare: 1+130+188+398+45+97	Subtilase family	Peptidase S8, subtilisin, Ser-active site | Peptidase S8/S53 domain superfamily | Peptidase S8, subtilisin, Asp-active site | Lantibiotic leader peptide-processing serine protease | Peptidase S8/S53 domain | Peptidase S8 propeptide/proteinase inhibitor I9 superfamily | Peptidase S8, subtilisin-related	O	-	GO:0004252|GO:0006508|GO:0008236	Subtilase family
g001271_000005	541 of 1996	49 of 2845	nisC	Nisin biosynthesis protein NisC	9.71e-163		Core, intermediate and rare	Core: 151+425 Inter: 133 Rare: 1+130+188+398+45+5+97	Lanthionine synthetase C-like protein	Lanthionine synthetase C-like | Type I lantibiotic biosynthesis cyclase	V	ko:K20484	-	Lanthionine synthetase C-like protein
g000807_000007	526 of 1996	42 of 2845	gdmA	Lantibiotic gallidermin	9.8e-163		Core and rare	Core: 133+151+425 Inter: Rare: 1+130+30+398+45+97	NA	Lantibiotic, Type A, Bacillales-type	NA	NA	GO:0005576|GO:0042742	Gallidermin
g002184_000003	889 of 1996	291 of 2845	NA	hypothetical protein	1.01e-161		Core, intermediate and rare	Core: 30+97 Inter: 151 Rare: 1+130+398+45+8	NA	-	NA	NA	-	-
g000039_1_000030	455 of 1996	16 of 2845	yezG	putative antitoxin YezG	6.34e-160	CC97	Intermediate and rare	Core: Inter: 97 Rare: 151+8	Protein of unknown function, DUF600	Type VII secretion system protein EsaG-like | Probable antitoxin YezG superfamily	S	-	-	Protein of unknown function, DUF600
g000056_1_000018	670 of 1996	129 of 2845	NA	hypothetical protein	3.52e-158		Core, intermediate and rare	Core: 97 Inter: 9 Rare: 151+188+8	Protein of unknown function (DUF1433)	Protein of unknown function DUF1433	S	-	-	Protein of unknown function (DUF1433)|Protein of unknown function (DUF1433)
g001351_1_000005	631 of 1996	107 of 2845	NA	hypothetical protein	2.45e-156		Core and rare	Core: 97 Inter: Rare: 133+151+425+8	NA	-	NA	NA	-	-
g000273_000007	629 of 1996	107 of 2845	NA	hypothetical protein	2.83e-155		Core and rare	Core: 97 Inter: Rare: 151+425+8	NA	-	NA	NA	-	-
g000380_000008	916 of 1996	331 of 2845	NA	hypothetical protein	5.58e-155		Core, intermediate and rare	Core: 151+45+72+88 Inter: 97 Rare: 1+130+8+9	Domain of unknown function (DUF5079)	Protein of unknown function DUF5079	S	-	-	Domain of unknown function (DUF5079)|Domain of unknown function (DUF5079)
g000124_1_000008	1026 of 1996	443 of 2845	NA	putative phage primase	3.13e-153	CC1,CC97	Core, intermediate and rare	Core: 151 Inter: 1+121+130+133+22+30+5+50+72+9+97 Rare: 15+188+398+425+45+8+88	Primase C terminal 1 (PriCT-1)	Primase, C-terminal 1	S	-	-	Primase C terminal 1 (PriCT-1)
g000049_2_000179	447 of 1996	19 of 2845	NA	hypothetical protein	9.27e-153	CC97	Intermediate and rare	Core: Inter: 97 Rare: 151+5+8+9	NA	-	NA	NA	-	-
g000037_3_000032	937 of 1996	361 of 2845	lpl8	tandem lipoprotein	1.44e-150		Core, intermediate and rare	Core: 130+133+425 Inter: 121+97 Rare: 1+151+398+8	Csa1 family	Csa family | Csa superfamily	M	-	-	Csa1 family
g000058_1_000053	983 of 1996	408 of 2845	hsdS	restriction endonuclease S subunit	6.29e-150		Core, intermediate and rare	Core: 121+126+15+425+97 Inter: 133+9 Rare: 130+151+188+398+8	Type I restriction modification DNA specificity domain	-	V	ko:K01154	-	-
g000750_000004	1032 of 1996	458 of 2845	NA	pathogenicity island protein	6.66e-150	CC1,CC97	Core, intermediate and rare	Core: 151 Inter: 1+121+130+133+22+30+5+50+72+9+97 Rare: 15+188+398+425+45+8+88	-	-	-	-	-	-
g000326_1_000005	1028 of 1996	457 of 2845	NA	hypothetical protein	1.08e-148	CC1,CC97	Core, intermediate and rare	Core: 151 Inter: 1+121+130+133+22+30+5+50+72+9+97 Rare: 15+188+398+425+45+8+88	Domain of unknown function (DUF927)	-	S	-	-	-
g000807_000009	528 of 1996	67 of 2845	gdmA	Lantibiotic gallidermin	2.07e-142		Core, intermediate and rare	Core: 151+425 Inter: 133 Rare: 1+130+188+398+45+97	NA	Lantibiotic, Type A, Bacillales-type	NA	NA	GO:0005576|GO:0042742	Gallidermin
g000043_2_000019	619 of 1996	131 of 2845	NA	phage protein	1.3e-136		Core and rare	Core: 9+97 Inter: Rare: 130+151+398+5+8	Phage Conserved Open Reading Frame 51	Protein of unknown function Orf51	S	-	-	Phage Conserved Open Reading Frame 51
g002990_000004	620 of 1996	134 of 2845	NA	hypothetical protein	3.23e-135		Core and rare	Core: 9+97 Inter: Rare: 130+151+425+50+8+88	NA	-	NA	NA	-	-
g000630_1_000006	700 of 1996	197 of 2845	NA	hypothetical protein	1.14e-132		Core and rare	Core: 45+9+97 Inter: Rare: 1+130+151+425+8	-	-	-	-	-	-
g000972_1_000008	617 of 1996	137 of 2845	NA	hypothetical protein	2.02e-132		Core and rare	Core: 9+97 Inter: Rare: 130+151+8	Host cell surface-exposed lipoprotein	Winged helix-like DNA-binding domain superfamily | Domain of unknown function DUF1535	M	-	-	Host cell surface-exposed lipoprotein|Host cell surface-exposed lipoprotein
g000126_000010	705 of 1996	203 of 2845	NA	hypothetical protein	8.41e-132		Core and rare	Core: 45+9+97 Inter: Rare: 130+151+398+425+5+50+8	Replication initiation and membrane attachment	DnaD-like domain superfamily | DnaD domain | Winged helix-like DNA-binding domain superfamily | Winged helix DNA-binding domain superfamily	L	-	-	Replication initiation and membrane attachment
g001937_000005	706 of 1996	207 of 2845	NA	hypothetical protein	3.24e-130		Core and rare	Core: 45+9+97 Inter: Rare: 1+130+151+398+425+5+50+8	hydrolase activity	NTP pyrophosphohydrolase MazG, putative catalytic core	S	-	-	MazG nucleotide pyrophosphohydrolase domain
g002715_000003	703 of 1996	205 of 2845	NA	hypothetical protein	4.99e-130		Core and rare	Core: 45+9+97 Inter: Rare: 130+151+398+8	-	-	-	-	-	-
g001065_1_000007	704 of 1996	208 of 2845	NA	hypothetical protein	5.56e-129		Core and rare	Core: 45+9+97 Inter: Rare: 130+133+151+398+50+8	AAA domain	P-loop containing nucleoside triphosphate hydrolase	S	-	-	AAA domain
g001550_000004	703 of 1996	208 of 2845	NA	bacteriophage Mu Gam-like protein	1.22e-128		Core and rare	Core: 45+9+97 Inter: Rare: 130+151+398+425+50+8	DNA protection	-	S	-	-	-
g004617_000003	696 of 1996	203 of 2845	NA	hypothetical protein	1.9e-128		Core, intermediate and rare	Core: 45+9 Inter: 97 Rare: 130+151+398+425+8	NA	-	NA	NA	-	-
g003375_000003	699 of 1996	206 of 2845	NA	hypothetical protein	4.17e-128		Core, intermediate and rare	Core: 45+9 Inter: 97 Rare: 1+130+151+398+425+50+8	NA	Signal transduction response regulator, C-terminal effector | RNA polymerase sigma factor 70, region 4 type 2 | Winged helix-like DNA-binding domain superfamily	NA	NA	GO:0003677|GO:0006355|GO:0003700|GO:0006352|GO:0016987	Sigma-70, region 4
g000676_000014	682 of 1996	193 of 2845	scc	fibrinogen-binding protein precursor-related protein	6.13e-128		Core and rare	Core: 126+15+97 Inter: Rare: 151+8	Staphylococcal complement inhibitor SCIN	-	S	-	-	-
g000382_000014	697 of 1996	205 of 2845	NA	hypothetical protein	1.12e-127		Core and rare	Core: 45+9+97 Inter: Rare: 130+151+398+8	Terminase RNAseH like domain	Phage terminase large subunit, C-terminal | Phage terminase large subunit, N-terminal | P-loop containing nucleoside triphosphate hydrolase | Bacteriophage terminase, large subunit	S	ko:K06909	-	Terminase RNAseH like domain|Phage terminase large subunit
g000037_1_000147	812 of 1996	305 of 2845	NA	lipoprotein	1.4e-126		Core and rare	Core: 130+50+59+97 Inter: Rare: 151+72+8	Csa1 family	Csa family | Csa superfamily	M	-	-	Csa1 family
g000053_2_000044	691 of 1996	205 of 2845	NA	hypothetical protein	1.18e-125		Core and rare	Core: 45+9+97 Inter: Rare: 151+398+425+8	NA	-	NA	NA	-	-
g000111_000028	683 of 1996	199 of 2845	NA	hypothetical protein	1.83e-125		Core and rare	Core: 45+9+97 Inter: Rare: 151+8	NA	Protein of unknown function DUF2482	NA	NA	-	Hypothetical protein of unknown function (DUF2482)
g002526_000004	687 of 1996	203 of 2845	NA	hypothetical protein	4.01e-125		Core, intermediate and rare	Core: 22+425 Inter: 97 Rare: 1+130+151+8	-	Protein of unknown function DUF5706	-	-	-	Family of unknown function (DUF5706)
g001436_000004	689 of 1996	205 of 2845	NA	hypothetical protein	6.03e-125		Core, intermediate and rare	Core: 22+425 Inter: 97 Rare: 1+130+151+8	Adenylate and Guanylate cyclase catalytic domain	Adenylyl cyclase class-3/4/guanylyl cyclase | Adenylyl/Guanylyl and SMODS, C-terminal sensor domain | Nucleotide cyclase	T	ko:K01768	GO:0009190|GO:0035556	Adenylate and Guanylate cyclase catalytic domain|Adenylyl/Guanylyl and SMODS C-terminal sensor domain
g002163_000003	688 of 1996	206 of 2845	NA	membrane protein	4.29e-124		Core, intermediate and rare	Core: 22+425 Inter: 97 Rare: 1+130+151+188+8	NA	-	NA	NA	-	-
g002739_1_000005	687 of 1996	206 of 2845	NA	hypothetical protein	9.65e-124		Core, intermediate and rare	Core: 45+9 Inter: 97 Rare: 1+130+151+398+8	transposase activity	Homeobox-like domain superfamily	L	-	-	-
g001971_000003	683 of 1996	205 of 2845	NA	hypothetical protein	1.05e-122		Core, intermediate and rare	Core: 22+425 Inter: 97 Rare: 130+151+8	NA	-	NA	NA	-	-
g000113_1_000018	592 of 1996	139 of 2845	NA	hypothetical protein	1.03e-121		Core, intermediate and rare	Core: 59 Inter: 97 Rare: 151+425+8	-	-	-	-	-	-
g000096_2_000029	590 of 1996	138 of 2845	set15	superantigen-like protein	1.19e-121		Core, intermediate and rare	Core: 59 Inter: 97 Rare: 130+151+8	Staphylococcal superantigen-like OB-fold domain	Staphylococcal/Streptococcal toxin, beta-grasp domain | Staphylococcal enterotoxin/Streptococcal pyrogenic exotoxin, conserved site | Staphylococcus aureus exotoxin | Superantigen, staphylococcal/streptococcal toxin, bacterial | Enterotoxin | Superantigen toxin, C-terminal | Staphylococcal superantigen-like OB-fold domain	S	-	GO:0005576	Staphylococcal/Streptococcal toxin, beta-grasp domain|Staphylococcal superantigen-like OB-fold domain
g000469_1_000016	681 of 1996	208 of 2845	hsdS	restriction endonuclease S subunit%2C HsdS	1.2e-120		Core, intermediate and rare	Core: 22+425 Inter: 97 Rare: 1+130+133+151+8+9	Type I restriction modification DNA specificity domain	Type I restriction modification DNA specificity domain superfamily | Type I restriction modification DNA specificity domain	V	ko:K01154	GO:0003677	Type I restriction modification DNA specificity domain|Type I restriction modification DNA specificity domain
g002023_000016	343 of 1996	11 of 2845	hhaIM	Modification methylase HhaI	2.61e-118		Core and rare	Core: 126+151 Inter: Rare: 1+188+398+45+5+97	C-5 cytosine-specific DNA methylase	C-5 cytosine methyltransferase | DNA methylase, C-5 cytosine-specific, conserved site | S-adenosyl-L-methionine-dependent methyltransferase | DNA methylase, C-5 cytosine-specific, active site	H	ko:K00558	GO:0008168	C-5 cytosine-specific DNA methylase
g003137_000003	338 of 1996	11 of 2845	NA	hypothetical protein	3.26e-116		Core and rare	Core: 126+151 Inter: Rare: 1+45+97	-	-	-	-	-	-
g000548_000003	697 of 1996	234 of 2845	hsdM	type I site-specific deoxyribonuclease methyltransferase subunit%2C HsdM	6.81e-115		Core, intermediate and rare	Core: 22+425 Inter: 97 Rare: 1+130+151+188+398+5+8+9	type I restriction-modification system	DNA methylase, adenine-specific | N6 adenine-specific DNA methyltransferase, N-terminal domain | N6 adenine-specific DNA methyltransferase, N-terminal domain superfamily | DNA methylase, N-6 adenine-specific, conserved site | S-adenosyl-L-methionine-dependent methyltransferase	V	ko:K03427	GO:0003677|GO:0006306|GO:0008170|GO:0003676|GO:0008168|GO:0032259	N-6 DNA Methylase|HsdM N-terminal domain
g000502_1_000008	868 of 1996	393 of 2845	NA	putative transporter protein	8.32e-114		Core, intermediate and rare	Core: 121+130+133+151+425+50+59 Inter: 97 Rare: 1+188+398+45	Major Facilitator Superfamily	Major facilitator superfamily domain | Major facilitator superfamily | MFS transporter superfamily	EGP	ko:K08152	GO:0022857|GO:0055085	Major Facilitator Superfamily
g001253_000015	351 of 1996	19 of 2845	NA	hypothetical protein	3.11e-112	CC188	Core, intermediate and rare	Core: 151 Inter: 188 Rare: 1+133+398+45+97	Cro/C1-type HTH DNA-binding domain	Cro/C1-type helix-turn-helix domain | Lambda repressor-like, DNA-binding domain superfamily	K	ko:K07727	GO:0003677	Cro/C1-type HTH DNA-binding domain
g000075_000037	294 of 1996	2 of 2845	NA	hyaluronate lyase 2	3.68e-111		Core and rare	Core: 151 Inter: Rare: 1+45+97	Polysaccharide lyase family 8, N terminal alpha-helical domain	Chondroitin AC/alginate lyase | Polysaccharide lyase 8 | Galactose mutarotase-like domain superfamily | Polysaccharide lyase 8, N-terminal alpha-helical | Polysaccharide lyase family 8, central domain | Polysaccharide lyase family 8, C-terminal | Polysaccharide lyase family 8-like, C-terminal | Glycoside hydrolase-type carbohydrate-binding	N	ko:K01727	GO:0016829|GO:0003824|GO:0005975|GO:0030246|GO:0005576	Polysaccharide lyase family 8, N terminal alpha-helical domain|Polysaccharide lyase family 8, super-sandwich domain|Polysaccharide lyase family 8, C-terminal beta-sandwich domain
g006041_000003	346 of 1996	19 of 2845	NA	Helix-turn-helix XRE-family like protein	3.52e-110	CC188	Core, intermediate and rare	Core: 151 Inter: 188 Rare: 1+133+398+45+97	NA	Cro/C1-type helix-turn-helix domain | Lambda repressor-like, DNA-binding domain superfamily	NA	NA	GO:0003677	Helix-turn-helix
g001003_000009	281 of 1996	0 of 2845	NA	hypothetical protein	7.33e-110		Core and rare	Core: 151 Inter: Rare: 1+398+45+97	NA	-	NA	NA	-	-
g000334_2_000012	281 of 1996	0 of 2845	NA	hypothetical protein	7.33e-110		Core and rare	Core: 151 Inter: Rare: 1+188+398+97	-	-	-	-	-	-
g000075_000006	628 of 1996	191 of 2845	hysA	hyaluronate lyase 2	2.21e-109		Core and rare	Core: 15+97 Inter: Rare: 130+151+50+8	Polysaccharide lyase family 8, N terminal alpha-helical domain	Chondroitin AC/alginate lyase | Polysaccharide lyase family 8, central domain | Polysaccharide lyase family 8, C-terminal | Polysaccharide lyase family 8-like, C-terminal | Galactose mutarotase-like domain superfamily | Polysaccharide lyase 8, N-terminal alpha-helical | Polysaccharide lyase 8 | Glycoside hydrolase-type carbohydrate-binding	N	ko:K01727	GO:0005576|GO:0016829|GO:0005975|GO:0003824|GO:0030246	Polysaccharide lyase family 8, super-sandwich domain|Polysaccharide lyase family 8, C-terminal beta-sandwich domain|Polysaccharide lyase family 8, N terminal alpha-helical domain
g001097_000006	279 of 1996	0 of 2845	NA	hypothetical protein	5.18e-109		Core and rare	Core: 151 Inter: Rare: 1+97	Virus attachment protein p12 family	-	S	-	-	-
g000096_2_000026	279 of 1996	0 of 2845	set15	superantigen-like protein	5.18e-109		Core and rare	Core: 151 Inter: Rare: 1+45+97	Staphylococcal superantigen-like OB-fold domain	-	S	-	-	-
g000113_1_000029	279 of 1996	0 of 2845	NA	hypothetical protein	5.18e-109		Core and rare	Core: 151 Inter: Rare: 1+45+97	-	-	-	-	-	-
g000068_000032	278 of 1996	0 of 2845	NA	hypothetical protein	1.38e-108		Core and rare	Core: 151 Inter: Rare: 1+425+45+97	Pfam PF07252	Protein of unknown function DUF1433	S	-	-	Protein of unknown function (DUF1433)
g000037_2_000124	277 of 1996	0 of 2845	NA	staphylococcal tandem lipoprotein	3.65e-108		Core and rare	Core: 151 Inter: Rare: 1+97	Csa1 family	Csa family | Csa superfamily	M	-	-	Csa1 family
g001131_2_000005	277 of 1996	0 of 2845	secY	preprotein translocase subunit SecY	3.65e-108		Core and rare	Core: 151 Inter: Rare: 1+97	NA	SecY domain superfamily	NA	NA	-	-
g000230_2_000023	274 of 1996	0 of 2845	csbD	sigma-B mediated bacterial general stress response protein	6.82e-107		Core and rare	Core: 151 Inter: Rare: 1+97	Belongs to the UPF0337 (CsbD) family	YjbJ superfamily	S	-	-	-
g000039_1_000116	273 of 1996	0 of 2845	yezG	putative antitoxin YezG	1.81e-106		Core and rare	Core: 151 Inter: Rare: 1+45+97	Protein of unknown function, DUF600	Type VII secretion system protein EsaG-like | Probable antitoxin YezG superfamily	S	-	-	Protein of unknown function, DUF600
g000108_3_000005	277 of 1996	1 of 2845	harA	haptoglobin-binding surface anchored protein%2C HarA	6.34e-106		Core and rare	Core: 151 Inter: Rare: 1+97	binding	NEAT domain | NEAT domain superfamily | LPXTG cell wall anchor domain	M	-	-	Iron Transport-associated domain|Iron Transport-associated domain
g004252_000003	277 of 1996	1 of 2845	NA	hypothetical protein	6.34e-106		Core and rare	Core: 151 Inter: Rare: 1+97	NA	-	NA	NA	-	-
g000068_000026	271 of 1996	0 of 2845	NA	hypothetical protein	1.27e-105		Core and rare	Core: 151 Inter: Rare: 1+425+45+97	Pfam PF07252	-	S	-	-	-
g000271_000006	830 of 1996	380 of 2845	NA	hypothetical protein	1.47e-105		Core, intermediate and rare	Core: 121+130+133+151+425+50+59 Inter: 97 Rare: 1	NA	-	NA	NA	-	-
g000468_2_000005	276 of 1996	1 of 2845	secA2	Sec family Type I general secretory pathway protein SecA	1.68e-105		Core and rare	Core: 151 Inter: Rare: 1+97	Part of the Sec protein translocase complex. Interacts with the SecYEG preprotein conducting channel. Has a central role in coupling the hydrolysis of ATP to the transfer of proteins into and across the cell membrane, serving as an ATP-driven molecular motor driving the stepwise translocation of polypeptide chains across the membrane	Protein translocase subunit SecA | P-loop containing nucleoside triphosphate hydrolase | SecA DEAD-like, N-terminal | SecA, preprotein cross-linking domain | SecA, preprotein cross-linking domain superfamily | SecA motor DEAD	U	ko:K03070	GO:0005524|GO:0006605|GO:0006886|GO:0016020|GO:0017038	SecA preprotein cross-linking domain|SecA DEAD-like domain
g000039_1_000077	270 of 1996	0 of 2845	yezG	putative antitoxin YezG	3.36e-105		Core and rare	Core: 151 Inter: Rare: 1+45+97	Protein of unknown function, DUF600	-	S	-	-	-
g000173_000005	523 of 1996	123 of 2845	NA	hypothetical protein	7.35e-105		Core, intermediate and rare	Core: 121+151+425 Inter: 97 Rare: 1+30+45	TfoX N-terminal domain	TfoX, N-terminal	K	-	-	TfoX N-terminal domain
g000044_2_000043	274 of 1996	1 of 2845	NA	hypothetical protein	1.17e-104		Core and rare	Core: 151 Inter: Rare: 1+45+97	Protein of unknown function (DUF443)	Tandem five-TM protein	S	-	-	Protein of unknown function (DUF443)
g002868_000005	268 of 1996	0 of 2845	NA	hypothetical protein	2.35e-104		Intermediate and rare	Core: Inter: 151 Rare: 1+45+97	NA	-	NA	NA	-	-
g000037_3_000092	267 of 1996	0 of 2845	lpl2	staphylococcal tandem lipoprotein	6.23e-104		Intermediate and rare	Core: Inter: 151 Rare: 1+45+97	Belongs to the staphylococcal tandem lipoprotein family	Csa superfamily | Csa family	M	-	-	Csa1 family
g000218_1_000007	838 of 1996	394 of 2845	NA	isochorismatase family protein	1.95e-103		Core, intermediate and rare	Core: 121+130+133+151+425+59 Inter: 50+97 Rare: 1+22+45+8	COG1335 Amidases related to nicotinamidase	-	Q	-	-	-
g003743_000003	287 of 1996	5 of 2845	NA	hypothetical protein	3.39e-103		Core and rare	Core: 151 Inter: Rare: 1+45+97	NA	-	NA	NA	-	-
g000588_1_000008	934 of 1996	497 of 2845	NA	hypothetical protein	1.56e-102	CC1,CC97	Core, intermediate and rare	Core: 126 Inter: 1+130+133+151+22+30+5+50+8+88+97 Rare: 121+188+398+425	-	-	-	-	-	-
g001798_1_000009	377 of 1996	42 of 2845	NA	ISSep1-like transposase	1.51e-101		Core and rare	Core: 151+50 Inter: Rare: 1+398+45+97	Transposase	Transposase, IS111A/IS1328/IS1533, N-terminal | Transposase, IS116/IS110/IS902	L	-	GO:0003677|GO:0004803|GO:0006313	Transposase|Transposase IS116/IS110/IS902 family
g002702_000005	283 of 1996	5 of 2845	NA	hypothetical protein	1.58e-101		Core and rare	Core: 151 Inter: Rare: 1+398+45+97	NA	-	NA	NA	-	-
g000142_1_000018	287 of 1996	7 of 2845	NA	recombinase/resolvase	2.72e-100		Core and rare	Core: 151 Inter: Rare: 1+398+45+5+97	DNA-invertase Bin3	Resolvase, HTH domain | Resolvase, N-terminal catalytic domain | Resolvase-like, N-terminal catalytic domain superfamily | Recombinase, conserved site	L	-	GO:0000150|GO:0003677|GO:0006310	Helix-turn-helix domain of resolvase|Resolvase, N terminal domain
g000068_000052	942 of 1996	516 of 2845	NA	hypothetical protein	2.14e-99		Core, intermediate and rare	Core: 15+151+30+88+97 Inter: 121 Rare: 1+130+398+425+45+8	Pfam PF07252	-	S	-	-	-
g000372_000009	324 of 1996	21 of 2845	NA	pathogenicity island protein	3.66e-99		Core and rare	Core: 151 Inter: Rare: 1+130+133+425+45+5+8+97	-	-	-	-	-	-
g000179_2_000008	255 of 1996	0 of 2845	NA	hypothetical protein	7.12e-99		Intermediate and rare	Core: Inter: 151 Rare: 1+45+97	NA	-	NA	NA	-	-
g000049_1_000125	276 of 1996	5 of 2845	NA	hypothetical protein	1.3e-98	CC97	Intermediate and rare	Core: Inter: 97 Rare: 15	NA	-	NA	NA	-	-
g000242_1_000009	765 of 1996	345 of 2845	phrB	deoxyribodipyrimidine photolyase	3.55e-96		Core and rare	Core: 121+130+133+151+425+50 Inter: Rare: 1+188+45+97	Belongs to the DNA photolyase family	Cryptochrome/DNA photolyase, FAD-binding domain | Cryptochrome/DNA photolyase class 1 | DNA photolyase, N-terminal | Cryptochrome/DNA photolyase, FAD-binding domain-like superfamily | Cryptochrome/photolyase, N-terminal domain superfamily | Rossmann-like alpha/beta/alpha sandwich fold	L	ko:K01669	-	FAD binding domain of DNA photolyase|DNA photolyase
g000037_3_000056	422 of 1996	74 of 2845	lpl1	staphylococcal tandem lipoprotein	4.88e-96		Intermediate and rare	Core: Inter: 97 Rare: 151+8	Belongs to the staphylococcal tandem lipoprotein family	-	M	-	-	-
g002668_1_000005	348 of 1996	35 of 2845	NA	putative metal-dependent membrane protease	6.36e-96		Core, intermediate and rare	Core: 151 Inter: 130+133 Rare: 1+398+45+8+97	CAAX protease self-immunity	Type II CAAX prenyl endopeptidase Rce1-like	S	ko:K07052	GO:0004222|GO:0016020|GO:0071586	CPBP intramembrane metalloprotease
g000495_1_000005	939 of 1996	526 of 2845	NA	hypothetical bovine pathogenicity island protein	1.17e-95	CC1,CC97	Core, intermediate and rare	Core: 126 Inter: 1+130+133+151+22+30+5+50+8+88+97 Rare: 121+188+398+425+45+9	-	-	-	-	-	-
g000073_2_000018	695 of 1996	291 of 2845	NA	hypothetical protein	3.51e-92		Core, intermediate and rare	Core: 121+45 Inter: 9+97 Rare: 130+151+398+72+8	Protein of unknown function (DUF1270)	-	S	-	-	-
g000039_1_000029	276 of 1996	10 of 2845	yezG	putative antitoxin YezG	7.49e-92		Core and rare	Core: 151 Inter: Rare: 1+45+97	Protein of unknown function, DUF600	Probable antitoxin YezG superfamily | Type VII secretion system protein EsaG-like	S	-	-	Protein of unknown function, DUF600
g000179_1_000006	612 of 1996	221 of 2845	NA	hypothetical protein	4.12e-91		Core, intermediate and rare	Core: 88 Inter: 97 Rare: 151+8	-	-	-	-	-	-
g001947_000004	552 of 1996	173 of 2845	NA	hypothetical protein	4.48e-91		Core, intermediate and rare	Core: 9 Inter: 97 Rare: 130+151+8	NA	-	NA	NA	-	-
g000085_000029	630 of 1996	237 of 2845	NA	hypothetical protein	5.93e-91		Core and rare	Core: 121+9+97 Inter: Rare: 1+130+151+188+8	DNA binding	ORF6C domain | BRO N-terminal domain	S	-	-	ORF6C domain|BRO family, N-terminal domain
g001938_000003	707 of 1996	309 of 2845	NA	hypothetical protein	9.13e-90		Core and rare	Core: 121+45+9+97 Inter: Rare: 130+151+398+425+72+8	NA	-	NA	NA	-	-
g002756_000004	627 of 1996	238 of 2845	NA	hypothetical protein	1.29e-89		Core and rare	Core: 121+9+97 Inter: Rare: 130+151+425+8	NA	-	NA	NA	-	-
g000076_1_000020	615 of 1996	228 of 2845	NA	hypothetical protein	1.51e-89		Core, intermediate and rare	Core: 88 Inter: 97 Rare: 151+398+8	multivesicular body membrane disassembly	-	IU	-	-	-
g000132_000043	625 of 1996	238 of 2845	NA	hypothetical protein	5.32e-89		Core and rare	Core: 121+9+97 Inter: Rare: 130+151+425+8	Helix-turn-helix XRE-family like proteins	Cro/C1-type helix-turn-helix domain | Lambda repressor-like, DNA-binding domain superfamily	K	-	GO:0003677	Helix-turn-helix
g001737_000003	824 of 1996	427 of 2845	NA	hypothetical protein	8.71e-89		Core, intermediate and rare	Core: 121+130+133+151+425+50+59 Inter: 97 Rare: 1	NA	-	NA	NA	-	-
g001244_1_000008	363 of 1996	52 of 2845	NA	Holin protein	1.3e-88		Core, intermediate and rare	Core: 151 Inter: 130+133 Rare: 1+30+45+8+97	SPP1 phage holin	Holin	S	-	-	SPP1 phage holin
g000237_2_000009	632 of 1996	246 of 2845	NA	bacteriophage integrase	2.83e-88		Core and rare	Core: 121+9+97 Inter: Rare: 130+151+398+50+8	Phage integrase family	Integrase/recombinase, N-terminal | DNA breaking-rejoining enzyme, catalytic core | Integrase, catalytic domain | Integrase-like, catalytic domain superfamily | AP2-like integrase, N-terminal domain | Core-binding (CB) domain	L	-	GO:0003677|GO:0006310|GO:0015074	Phage integrase family|Arm DNA-binding domain
g001936_000006	704 of 1996	311 of 2845	NA	hypothetical protein	4.03e-88		Core and rare	Core: 121+45+9+97 Inter: Rare: 130+151+398+72+8	NA	-	NA	NA	-	-
g003558_1_000005	617 of 1996	234 of 2845	NA	hypothetical protein	6.27e-88		Core and rare	Core: 121+9+97 Inter: Rare: 151+5+8	NA	-	NA	NA	-	-
g009030_000003	703 of 1996	311 of 2845	NA	hypothetical protein	7.7e-88		Core and rare	Core: 121+45+9+97 Inter: Rare: 1+151+398+5+72+8	NA	-	NA	NA	-	-
g002583_000009	307 of 1996	26 of 2845	bcgIB	Restriction enzyme BgcI subunit beta	1.14e-87	CC1	Intermediate and rare	Core: Inter: 1+133+97 Rare: 130+151+425+8	Type I restriction modification DNA specificity domain	Type I restriction modification DNA specificity domain | Type I restriction modification DNA specificity domain superfamily	V	-	GO:0003677	Type I restriction modification DNA specificity domain|Type I restriction modification DNA specificity domain
g000117_000017	371 of 1996	58 of 2845	NA	hypothetical protein	1.35e-87		Intermediate and rare	Core: Inter: 1+126+130+133+151+425+97 Rare: 188+30+398+45+5+50	Protein of unknown function (DUF2951)	-	S	-	-	-
g002323_000008	312 of 1996	30 of 2845	hsdM	Type I restriction-modification system methyltransferase subunit%2C HsdM_2	3.95e-86	CC1	Intermediate and rare	Core: Inter: 1+133+97 Rare: 130+151+188+425+8	N-6 DNA Methylase	DNA methylase, N-6 adenine-specific, conserved site | DNA methylase, adenine-specific | S-adenosyl-L-methionine-dependent methyltransferase	V	ko:K03427	GO:0003676|GO:0008168|GO:0032259|GO:0003677|GO:0006306|GO:0008170	N-6 DNA Methylase
g002465_000003	293 of 1996	22 of 2845	NA	hypothetical protein	7.39e-86		Core and rare	Core: 151 Inter: Rare: 1+398+425+45+97	NA	-	NA	NA	-	-
g003128_000003	292 of 1996	22 of 2845	NA	bacteriocin biosynthesis docking scaffold%2C SagD family	1.83e-85		Core and rare	Core: 151 Inter: Rare: 1+45+97	YcaO cyclodehydratase, ATP-ad Mg2+-binding	YcaO-like domain | Thiazole/oxazole-forming peptide maturase, SagD family component	S	-	-	YcaO cyclodehydratase, ATP-ad Mg2+-binding
g002591_000003	693 of 1996	310 of 2845	NA	2-nitropropane dioxygenase	3.75e-85		Core and rare	Core: 121+130+133+151+425 Inter: Rare: 1+188+398+45+97	Nitronate monooxygenase	Aldolase-type TIM barrel | Nitronate monooxygenase	S	ko:K02371	GO:0003824|GO:0018580	Nitronate monooxygenase
g004534_000006	691 of 1996	309 of 2845	hxlR	putative transcriptional regulator	8.72e-85		Core and rare	Core: 121+130+133+151+425 Inter: Rare: 1+188+398+45+97	HxlR-like helix-turn-helix	Helix-turn-helix, HxlR type | Winged helix DNA-binding domain superfamily | ArsR-like helix-turn-helix domain | Winged helix-like DNA-binding domain superfamily	K	-	-	HxlR-like helix-turn-helix
g002884_000003	290 of 1996	22 of 2845	nfnB	nitroreductase	1.11e-84		Core and rare	Core: 151 Inter: Rare: 1+398+45+97	Nitroreductase family	SagB-type dehydrogenase domain | Nitroreductase-like | Nitroreductase	C	-	GO:0016491	Nitroreductase family
g003289_000003	289 of 1996	22 of 2845	NA	ABC transporter	2.75e-84		Core and rare	Core: 151 Inter: Rare: 1+45+97	Transport permease protein	ABC-2 type transporter	V	ko:K01990,ko:K01992	GO:0016020	ABC-2 type transporter
g001219_000012	286 of 1996	21 of 2845	NA	hypothetical protein	4.71e-84		Intermediate and rare	Core: Inter: 130+50+97 Rare: 1+133+151+425	BRO family, N-terminal domain	-	K	-	-	-
g003199_1_000003	288 of 1996	22 of 2845	NA	bacteriocin biosynthesis cyclodehydratase%2C SagC family	6.78e-84		Core and rare	Core: 151 Inter: Rare: 1+398+45+97	NA	-	NA	NA	-	-
g003767_000003	284 of 1996	22 of 2845	NA	ABC transporter ATP-binding protein	2.49e-82		Core and rare	Core: 151 Inter: Rare: 1+398+45+97	ABC transporter	AAA+ ATPase domain | ABC transporter-like, ATP-binding domain | ABC transporter-like, conserved site | P-loop containing nucleoside triphosphate hydrolase	V	ko:K01990	GO:0005524	ABC transporter
g001906_000004	325 of 1996	41 of 2845	NA	hypothetical protein	2.96e-82		Core, intermediate and rare	Core: 151 Inter: 126+188 Rare: 1+15+398+45+5+8+88+9+97	NA	-	NA	NA	-	-
g001559_000010	599 of 1996	235 of 2845	NA	hypothetical protein	8.14e-82		Core, intermediate and rare	Core: 121+9 Inter: 97 Rare: 151+188+425+50+8	Protein of unknown function (DUF739)	Protein of unknown function DUF739	K	-	-	Protein of unknown function (DUF739)
g000744_000006	767 of 1996	393 of 2845	NA	hypothetical protein	1.35e-81		Core and rare	Core: 121+130+133+151+425+50+59 Inter: Rare: 1+188+398+45+97	-	-	-	-	-	-
g005137_000003	340 of 1996	50 of 2845	NA	hypothetical protein	1.6e-81	CC1	Intermediate and rare	Core: Inter: 1+130+133+151+97 Rare: 188+425+8	Protein of unknown function (DUF3644)	Domain of unknown function DUF3644	S	-	-	Protein of unknown function (DUF3644)|EC042_2821-lke REase
g011305_000003	324 of 1996	42 of 2845	NA	hypothetical protein	3.01e-81		Core, intermediate and rare	Core: 151 Inter: 126+188 Rare: 1+15+45+5+8+88+9+97	NA	-	NA	NA	-	-
g006389_000003	280 of 1996	22 of 2845	NA	hypothetical protein	9.06e-81		Core and rare	Core: 151 Inter: Rare: 1+398+45+97	NA	Type II CAAX prenyl endopeptidase Rce1-like	NA	NA	GO:0004222|GO:0016020|GO:0071586	CPBP intramembrane metalloprotease
g000369_1_000014	765 of 1996	394 of 2845	NA	hypothetical protein	1.01e-80		Core and rare	Core: 121+130+133+151+425+50+59 Inter: Rare: 1+45+97	Transcriptional regulator	Homeobox-like domain superfamily | DNA-binding HTH domain, TetR-type	K	-	GO:0003677	-
g000045_000007	230 of 1996	5 of 2845	NA	hypothetical protein	1.08e-79		Intermediate and rare	Core: Inter: 126+133+151 Rare: 1+398+45+97	Protein of unknown function (DUF1024)	-	S	-	-	-
g000076_1_000016	351 of 1996	60 of 2845	NA	hypothetical protein	6.36e-79		Core, intermediate and rare	Core: 151+59 Inter: 97 Rare: 1+45	multivesicular body membrane disassembly	Alpha/Beta hydrolase fold	IU	-	-	-
g000037_2_000120	625 of 1996	269 of 2845	NA	staphylococcal tandem lipoprotein	5.86e-78		Core, intermediate and rare	Core: 45+72 Inter: 126+9+97 Rare: 1+151+398+8	Csa1 family	Csa family | Csa superfamily	M	-	-	Csa1 family
g000074_000023	440 of 1996	122 of 2845	NA	hypothetical protein	1.59e-76		Intermediate and rare	Core: Inter: 126+130+133+425+50+72+97 Rare: 1+15+151+188+30+398+45+5+59+8+9	Conserved phage C-terminus (Phg_2220_C)	Phage conserved hypothetical protein, C-terminal	L	-	-	Conserved phage C-terminus (Phg_2220_C)
g001437_000004	746 of 1996	391 of 2845	NA	hypothetical protein	4.21e-76		Core and rare	Core: 121+130+133+151+425+50+59 Inter: Rare: 1+188+398+45+97	Protein of unknown function (DUF1361)	Protein of unknown function DUF1361	S	-	-	Protein of unknown function (DUF1361)
g002443_000009	220 of 1996	5 of 2845	NA	putative DNA-binding protein	1.24e-75		Intermediate and rare	Core: Inter: 50+97 Rare: 1+130+133+151+425	Helix-turn-helix domain	Helix-turn-helix domain, group 17 | Transposon Tn1545/Tn916, excisionase | SinI-like, DNA-binding domain | Putative DNA-binding domain superfamily	S	-	GO:0003677	Helix-turn-helix domain
g002002_000003	325 of 1996	51 of 2845	NA	hypothetical protein	2.98e-75		Core, intermediate and rare	Core: 151 Inter: 130 Rare: 1+133+425+45+5+8+97	-	-	-	-	-	-
g006113_000003	219 of 1996	5 of 2845	NA	DNA-binding protein	3.14e-75		Intermediate and rare	Core: Inter: 50+97 Rare: 1+130+133+151+425	Helix-turn-helix	Lambda repressor-like, DNA-binding domain superfamily | Cro/C1-type helix-turn-helix domain	K	-	GO:0003677	-
g000286_1_000014	625 of 1996	280 of 2845	NA	hypothetical protein	3.64e-74		Core and rare	Core: 15+22+97 Inter: Rare: 130+151+8	Protein of unknown function (DUF1433)	Protein of unknown function DUF1433	S	-	-	Protein of unknown function (DUF1433)
g000125_1_000016	291 of 1996	36 of 2845	NA	hypothetical protein	2.27e-73		Core and rare	Core: 151+72 Inter: Rare: 1+398+45+97	NA	Protein of unknown function DUF4888	NA	NA	-	Domain of unknown function (DUF4888)
g000049_2_000175	192 of 1996	0 of 2845	NA	hypothetical protein	1.11e-72		Intermediate and rare	Core: Inter: 151 Rare: 1+425+97	NA	-	NA	NA	-	-
g000301_2_000008	444 of 1996	137 of 2845	NA	ABC superfamily ATP binding cassette transporter%2C ABC/membrane protein	4.13e-71		Core and rare	Core: 151+45+50+59 Inter: Rare: 1+398+425+97	ABC transporter transmembrane region	ABC transporter-like, ATP-binding domain | ABC transporter type 1, transmembrane domain | ABC transporter type 1, transmembrane domain superfamily | Type 1 protein exporter | AAA+ ATPase domain | P-loop containing nucleoside triphosphate hydrolase | ABC transporter-like, conserved site	V	ko:K06147	GO:0005524|GO:0016021|GO:0055085|GO:0140359	ABC transporter|ABC transporter transmembrane region
g001403_1_000006	350 of 1996	73 of 2845	NA	hypothetical protein	7.97e-71		Intermediate and rare	Core: Inter: 130+133+151+30+97 Rare: 1+15+398+425+45+50+8	-	-	-	-	-	-
g002521_000013	239 of 1996	16 of 2845	NA	hypothetical protein	1.61e-70	CC1	Intermediate and rare	Core: Inter: 1+133+97 Rare: 130+151+188+8	NA	-	NA	NA	-	-
g002722_000004	255 of 1996	23 of 2845	NA	hypothetical protein	3.07e-70	CC1	Intermediate and rare	Core: Inter: 1+133+97 Rare: 130+15+151+30+45+5+50+8	NA	-	NA	NA	-	-
g001664_1_000007	583 of 1996	257 of 2845	NA	hypothetical protein	3.22e-69		Core and rare	Core: 121+133+151+425+88 Inter: Rare: 1+130+398+45+97	of the drug metabolite transporter (DMT) superfamily	EamA domain	EG	-	GO:0016020|GO:0016021	EamA-like transporter family|EamA-like transporter family
g001610_000003	581 of 1996	257 of 2845	kbl	putative pyridoxal phosphate-dependent acyltransferase	1.07e-68		Core and rare	Core: 121+133+151+425+88 Inter: Rare: 1+130+15+188+398+45+97	Cys/Met metabolism PLP-dependent enzyme	Aminotransferase, class-II, pyridoxal-phosphate binding site | Pyridoxal phosphate-dependent transferase, major domain | Pyridoxal phosphate-dependent transferase | Aminotransferase, class I/classII | Tetrapyrrole biosynthesis, 5-aminolevulinic acid synthase | Pyridoxal phosphate-dependent transferase, small domain	E	ko:K00639,ko:K00652	GO:0016740|GO:0003824|GO:0009058|GO:0030170|GO:0003870|GO:0033014	Aminotransferase class I and II
g001087_000004	706 of 1996	388 of 2845	NA	TetR family transcriptional regulator	1.03e-65		Core and rare	Core: 121+130+133+151+425+59 Inter: Rare: 1+97	Bacterial regulatory proteins, tetR family	DNA-binding HTH domain, TetR-type | Homeobox-like domain superfamily | DNA-binding HTH domain, TetR-type, conserved site	K	-	GO:0003677	Bacterial regulatory proteins, tetR family
g000801_000003	780 of 1996	471 of 2845	NA	hypothetical protein	2.03e-64	CC1	Intermediate and rare	Core: Inter: 1+121+126+130+133+15+151+188+30+398+425+9+97 Rare: 45+5+50+8	-	-	-	-	-	-
g000138_3_000034	207 of 1996	10 of 2845	NA	putative DNA-binding protein	2.94e-64	CC97	Intermediate and rare	Core: Inter: 97 Rare: 72+8	-	-	-	-	-	-
g001238_1_000006	209 of 1996	11 of 2845	NA	hypothetical protein	5.95e-64	CC97	Intermediate and rare	Core: Inter: 97 Rare: 130+151+425+72+8	NA	-	NA	NA	-	-
g000037_2_000121	731 of 1996	421 of 2845	NA	staphylococcal tandem lipoprotein	7.26e-64		Core, intermediate and rare	Core: 126+15+72+88 Inter: 188+97 Rare: 151+8	Csa1 family	Csa family | Csa superfamily	M	-	-	Csa1 family
g000914_1_000004	787 of 1996	481 of 2845	NA	Replicative DnaB-like helicase family protein	8.38e-64	CC1	Intermediate and rare	Core: Inter: 1+121+126+130+133+15+151+188+30+398+425+9+97 Rare: 45+5+50+8	DNA helicase activity	-	S	-	-	-
g000234_000003	782 of 1996	478 of 2845	NA	hypothetical protein	2.86e-63	CC1	Intermediate and rare	Core: Inter: 1+121+126+130+133+15+151+188+30+398+425+9+97 Rare: 45+5+50+8	NA	-	NA	NA	-	-
g003378_000006	470 of 1996	182 of 2845	NA	hypothetical protein	2.2e-61	CC1,CC97	Intermediate and rare	Core: Inter: 1+30+50+9+97 Rare: 121+130+133+15+151+188+22+398+425+5+8+88	Helix-turn-helix XRE-family like proteins	Cro/C1-type helix-turn-helix domain | Lambda repressor-like, DNA-binding domain superfamily	K	-	GO:0003677	Helix-turn-helix
g004039_000003	468 of 1996	181 of 2845	NA	hypothetical protein	2.85e-61	CC1,CC97	Intermediate and rare	Core: Inter: 1+30+50+9+97 Rare: 121+130+133+15+151+188+22+398+425+5+8+88	Cro/C1-type HTH DNA-binding domain	Cro/C1-type helix-turn-helix domain | Lambda repressor-like, DNA-binding domain superfamily	K	ko:K07727	GO:0003677	Cro/C1-type HTH DNA-binding domain
g000377_1_000007	164 of 1996	0 of 2845	NA	phage terminase small subunit	3.14e-61		Intermediate and rare	Core: Inter: 126+151 Rare: 1+97	NA	-	NA	NA	-	-
g000037_3_000033	436 of 1996	157 of 2845	lpl1	staphylococcal tandem lipoprotein	1.51e-60		Core, intermediate and rare	Core: 72 Inter: 59+97 Rare: 1+398+8	Belongs to the staphylococcal tandem lipoprotein family	-	M	-	-	-
g000085_000047	374 of 1996	111 of 2845	NA	hypothetical protein	4.77e-60		Intermediate and rare	Core: Inter: 1+126+133+8+9+97 Rare: 130+15+151+188+30+398+425+45+5+59	DNA binding	-	S	-	-	-
g003498_000003	194 of 1996	10 of 2845	NA	hypothetical protein	3.49e-59		Intermediate and rare	Core: Inter: 126+97 Rare: 1+130+133+30+425+45+8+9	NA	-	NA	NA	-	-
g003099_2_000005	196 of 1996	11 of 2845	NA	putative transcriptional regulator	6.73e-59		Intermediate and rare	Core: Inter: 126+97 Rare: 1+130+133+30+425+45+8	Helix-turn-helix domain	Lambda repressor-like, DNA-binding domain superfamily | Cro/C1-type helix-turn-helix domain	K	ko:K07729	GO:0003677	Helix-turn-helix
g000904_1_000006	747 of 1996	460 of 2845	NA	hypothetical protein	1.74e-58		Core, intermediate and rare	Core: 121+130+15+151+425+45 Inter: 97 Rare: 1+30+398	-	-	-	-	-	-
g000113_2_000038	161 of 1996	1 of 2845	NA	hypothetical protein	5.16e-58		Intermediate and rare	Core: Inter: 97 Rare: 151+188+9	-	-	-	-	-	-
g000047_3_000048	159 of 1996	1 of 2845	set15	superantigen-like protein	3.31e-57		Intermediate and rare	Core: Inter: 97 Rare: 130+9	Staphylococcal superantigen-like OB-fold domain	-	S	-	-	-
g002705_000003	354 of 1996	103 of 2845	NA	hypothetical protein	4.21e-57		Core, intermediate and rare	Core: 121 Inter: 151+97 Rare: 1+398+425+45	-	-	-	-	-	-
g003249_000003	370 of 1996	116 of 2845	sec3	staphylococcal enterotoxin C-bovine	1.24e-56		Core, intermediate and rare	Core: 121+151 Inter: 97 Rare: 1+133+188+398+45	Staphylococcal/Streptococcal toxin, OB-fold domain	Enterotoxin | Superantigen, staphylococcal/streptococcal toxin, bacterial | Staphylococcal/streptococcal toxin, bacterial | Staphylococcal/Streptococcal toxin, beta-grasp domain | Superantigen toxin, C-terminal | Staphylococcal enterotoxin/Streptococcal pyrogenic exotoxin, conserved site	S	ko:K11040	GO:0005576	Staphylococcal/Streptococcal toxin, beta-grasp domain
g005247_000003	229 of 1996	28 of 2845	NA	phage tail protein	1.67e-56	CC97	Intermediate and rare	Core: Inter: 9+97 Rare: 1+151+425+45+8	Phage tail protein	Siphovirus-type tail component	S	-	-	Phage tail protein
g003937_000003	227 of 1996	28 of 2845	NA	putative phage minor structural protein	8.77e-56	CC97	Intermediate and rare	Core: Inter: 9+97 Rare: 130+151+425+45+50+8	NA	Prophage tail endopeptidase	NA	NA	-	Prophage endopeptidase tail
g000042_16_000343	187 of 1996	11 of 2845	abcA	ABC superfamily ATP binding cassette transporter%2C ABC protein	2e-55		Intermediate and rare	Core: Inter: 126+97 Rare: 1+130+133+30+425+45+8	ABC transporter	ABC transporter type 1, transmembrane domain | ABC transporter-like, ATP-binding domain | Type 1 protein exporter | P-loop containing nucleoside triphosphate hydrolase | ABC transporter-like, conserved site | ABC transporter type 1, transmembrane domain superfamily | AAA+ ATPase domain	V	ko:K02021,ko:K18104	GO:0005524|GO:0016021|GO:0055085|GO:0140359	ABC transporter transmembrane region|ABC transporter
g000149_000021	226 of 1996	28 of 2845	NA	hypothetical protein	2.01e-55	CC97	Intermediate and rare	Core: Inter: 9+97 Rare: 425+45+8	Phage gp6-like head-tail connector protein	Phage gp6-like head-tail connector protein	S	-	-	Phage gp6-like head-tail connector protein
g000453_000008	226 of 1996	28 of 2845	NA	hypothetical protein	2.01e-55	CC97	Intermediate and rare	Core: Inter: 9+97 Rare: 425+45+8	Phage tail tube protein	-	S	-	-	-
g004739_000003	226 of 1996	28 of 2845	NA	major tail protein	2.01e-55	CC97	Intermediate and rare	Core: Inter: 9+97 Rare: 45+50+8	NA	-	NA	NA	-	-
g002345_000007	226 of 1996	28 of 2845	NA	hypothetical protein	2.01e-55	CC97	Intermediate and rare	Core: Inter: 9+97 Rare: 425+45+8	-	-	-	-	-	-
g004514_000005	228 of 1996	29 of 2845	NA	hypothetical protein	3.51e-55	CC97	Intermediate and rare	Core: Inter: 9+97 Rare: 1+130+425+45+8	Bacteriophage holin family	Bacteriophage holin family	S	-	-	Bacteriophage holin family
g002643_000003	228 of 1996	29 of 2845	NA	phage tape measure protein	3.51e-55	CC97	Intermediate and rare	Core: Inter: 9+97 Rare: 130+425+45+8	peptidoglycan catabolic process	Armadillo-type fold	S	-	-	-
g004352_000003	225 of 1996	28 of 2845	NA	hypothetical protein	4.62e-55	CC97	Intermediate and rare	Core: Inter: 9+97 Rare: 45+8	NA	-	NA	NA	-	-
g001240_000012	225 of 1996	28 of 2845	NA	hypothetical protein	4.62e-55	CC97	Intermediate and rare	Core: Inter: 9+97 Rare: 130+45+8	-	-	-	-	-	-
g004271_000003	227 of 1996	29 of 2845	NA	hypothetical protein	7.27e-55	CC97	Intermediate and rare	Core: Inter: 9+97 Rare: 130+151+425+45+8	Phage tail assembly chaperone protein, TAC	-	S	-	-	-
g003879_000003	227 of 1996	29 of 2845	NA	hypothetical protein	7.27e-55	CC97	Intermediate and rare	Core: Inter: 9+97 Rare: 130+425+45+50+8	Domain of unknown function (DUF2479)	-	S	-	-	-
g000039_1_000020	625 of 1996	348 of 2845	yezG	putative antitoxin YezG	1.12e-54		Core, intermediate and rare	Core: 59+88 Inter: 188+50+97 Rare: 1+130+15+151+8	Protein of unknown function, DUF600	-	S	-	-	-
g000171_000015	226 of 1996	29 of 2845	NA	hypothetical protein	1.53e-54	CC97	Intermediate and rare	Core: Inter: 9+97 Rare: 130+151+45+8	NA	-	NA	NA	-	-
g000238_000013	225 of 1996	29 of 2845	NA	putative phage minor structural protein	3.27e-54	CC97	Intermediate and rare	Core: Inter: 9+97 Rare: 130+45+8	-	-	-	-	-	-
g000058_2_000079	396 of 1996	142 of 2845	hsdS	restriction endonuclease S subunit	3.77e-54		Core and rare	Core: 130+151 Inter: Rare: 1+398+425+45+97	Type I restriction modification DNA specificity domain protein	Type I restriction modification DNA specificity domain superfamily | Type I restriction modification DNA specificity domain	V	ko:K01154	GO:0003677	Type I restriction modification DNA specificity domain|Type I restriction modification DNA specificity domain
g000077_1_000006	561 of 1996	289 of 2845	NA	phage protein	1.75e-53		Intermediate and rare	Core: Inter: 1+126+130+133+15+151+30+425+5+59+9+97 Rare: 121+188+398+45+72+8	Domain of unknown function (DUF2479)	BppU, N-terminal	S	-	-	BppU N-terminal domain
g000037_4_000106	444 of 1996	186 of 2845	lpl2	staphylococcal tandem lipoprotein	1.79e-52	CC97	Core, intermediate and rare	Core: 22+72 Inter: 50+97 Rare: 1+130+398+425+8	Belongs to the staphylococcal tandem lipoprotein family	Csa family | Csa superfamily	M	-	-	Csa1 family
g002013_000005	140 of 1996	0 of 2845	NA	hypothetical protein	1.67e-51	CC1	Intermediate and rare	Core: Inter: 1+151+50+97 Rare: 425	NA	-	NA	NA	-	-
g000103_000005	648 of 1996	385 of 2845	NA	phage tail fiber protein	2.91e-51	CC1	Intermediate and rare	Core: Inter: 1+126+130+133+151+398+425+5+50+9+97 Rare: 15+30+45+88	peptidoglycan catabolic process	BppU, N-terminal | SGNH hydrolase superfamily | SGNH hydrolase-type esterase domain	S	-	-	BppU N-terminal domain|GDSL-like Lipase/Acylhydrolase family
g001000_000009	176 of 1996	11 of 2845	scn	staphylococcal complement inhibitor SCIN	3.27e-51		Intermediate and rare	Core: Inter: 425+50+97 Rare: 130+133	Staphylococcal complement inhibitor SCIN	Heat shock protein 70kD, C-terminal domain superfamily | Staphylococcal complement inhibitor SCIN	S	-	-	Staphylococcal complement inhibitor SCIN
g000036_4_000033	320 of 1996	96 of 2845	sdrC	Ser-Asp rich fibrinogen/bone sialoprotein-binding protein SdrC	1.11e-49		Core, intermediate and rare	Core: 151 Inter: 398 Rare: 1+30+97	C-terminus of bacterial fibrinogen-binding adhesin	-	M	ko:K14192,ko:K14194	-	-
g000075_000010	231 of 1996	40 of 2845	hysA	hyaluronate lyase 2	4.38e-49		Multi-lineage core	Core: 133+425 Inter: Rare:	Polysaccharide lyase family 8, N terminal alpha-helical domain	Chondroitin AC/alginate lyase | Polysaccharide lyase 8, N-terminal alpha-helical | Polysaccharide lyase 8 | Polysaccharide lyase family 8-like, C-terminal | Polysaccharide lyase family 8, C-terminal | Polysaccharide lyase family 8, central domain | Glycoside hydrolase-type carbohydrate-binding | Galactose mutarotase-like domain superfamily	N	ko:K01727	GO:0016829|GO:0005975|GO:0005576|GO:0030246|GO:0003824	Polysaccharide lyase family 8, N terminal alpha-helical domain|Polysaccharide lyase family 8, C-terminal beta-sandwich domain|Polysaccharide lyase family 8, super-sandwich domain
g000674_000018	208 of 1996	29 of 2845	NA	hypothetical protein	4.05e-48	CC97	Intermediate and rare	Core: Inter: 9+97 Rare: 1+130+45	Bacteriophage HK97-gp10, putative tail-component	Bacteriophage HK97-gp10, putative tail-component	S	-	-	Bacteriophage HK97-gp10, putative tail-component
g000989_000003	762 of 1996	524 of 2845	NA	hypothetical protein	6.94e-48		Core and rare	Core: 30+45+59+72+97 Inter: Rare: 130+151+398+8	NA	-	NA	NA	-	-
g000107_2_000043	197 of 1996	24 of 2845	NA	hypothetical protein	7.03e-48		Intermediate and rare	Core: Inter: 133+425 Rare: 130+97	NA	-	NA	NA	-	-
g000307_1_000008	334 of 1996	113 of 2845	NA	hypothetical protein	7.69e-47		Intermediate and rare	Core: Inter: 1+126+130+133+151+188+30+425+45+50 Rare: 398+5+8+88+97	NA	-	NA	NA	-	-
g000037_3_000053	322 of 1996	105 of 2845	lpl2	staphylococcal tandem lipoprotein	1.46e-46		Core, intermediate and rare	Core: 15+151 Inter: 97 Rare: 1+398+45	Belongs to the staphylococcal tandem lipoprotein family	Csa superfamily | Csa family	M	-	-	Csa1 family
g000058_1_000072	289 of 1996	82 of 2845	hsdS	type I restriction modification DNA specificity protein	4.84e-46		Core and rare	Core: 151+88 Inter: Rare: 1+398+45+97	Type I restriction modification DNA specificity domain protein	-	V	ko:K01154	-	-
g000229_1_000023	206 of 1996	32 of 2845	rep	plasmid replication initiation protein	1.59e-45		Intermediate and rare	Core: Inter: 126+130+425+97 Rare: 1+133+30+45+5+50+8+9	Initiator Replication protein	Winged helix-like DNA-binding domain superfamily | Initiator Rep protein | Winged helix DNA-binding domain superfamily	L	-	GO:0003887|GO:0006270	Initiator Replication protein
g001722_000004	438 of 1996	206 of 2845	NA	hypothetical protein	9.68e-45		Core and rare	Core: 121+133+151+50+59 Inter: Rare: 1+45+97	-	-	-	-	-	-
g000373_3_000013	216 of 1996	39 of 2845	NA	hypothetical protein	1.84e-44	CC97	Intermediate and rare	Core: Inter: 97 Rare: 1+130+15+151+30+398+425+5+8	-	-	-	-	-	-
g000121_000009	254 of 1996	64 of 2845	atl	phage N-acetylglucosaminidase	1.91e-43		Intermediate and rare	Core: Inter: 1+126+130+133+151 Rare: 188+30+398+425+45+5+97	Mannosyl-glycoprotein endo-beta-N-acetylglucosaminidase	CHAP domain | Papain-like cysteine peptidase superfamily | Mannosyl-glycoprotein endo-beta-N-acetylglucosamidase-like domain	G	ko:K01227	GO:0004040	Mannosyl-glycoprotein endo-beta-N-acetylglucosaminidase|CHAP domain
g000152_1_000005	157 of 1996	12 of 2845	sdrE	hypothetical protein	4.4e-43		Intermediate and rare	Core: Inter: 97 Rare: 1+121+130+133+30+45+9	domain, Protein	Bacterial Ig domain | YSIRK Gram-positive signal peptide | ACP, N-terminal domain superfamily | Immunoglobulin-like fold	M	ko:K20276	-	Bacterial Ig domain|Bacterial Ig domain|Bacterial Ig domain|YSIRK type signal peptide
g000432_2_000008	291 of 1996	92 of 2845	opp3A	oligopeptide ABC superfamily ATP binding cassette transporter%2C binding protein%2C Opp3A_1	1.42e-42		Core, intermediate and rare	Core: 151 Inter: 15 Rare: 1+188+45+97	ABC transporter substrate-binding protein	Solute-binding protein family 5 domain | Solute-binding protein family 5 | Peptide/nickel binding protein, MppA-type	E	ko:K02035,ko:K15580	GO:0043190|GO:0055085	Bacterial extracellular solute-binding proteins, family 5 Middle
g002117_1_000009	122 of 1996	1 of 2845	NA	hypothetical protein	2.17e-42		Intermediate and rare	Core: Inter: 151 Rare: 133+45+50+97	-	-	-	-	-	-
g003393_000003	697 of 1996	481 of 2845	NA	hypothetical protein	6.8e-42		Core and rare	Core: 30+88+9+97 Inter: Rare: 15+151+5+8	NA	-	NA	NA	-	-
g000167_000029	194 of 1996	31 of 2845	NA	hypothetical protein	7.14e-42		Intermediate and rare	Core: Inter: 126+425+97 Rare: 1+130+133+188+30+45+8	Bacterial mobilisation protein (MobC)	Bacterial mobilisation	S	-	-	Bacterial mobilisation protein (MobC)
g000186_1_000012	114 of 1996	0 of 2845	NA	putative phage lipoprotein	4.66e-41		Intermediate and rare	Core: Inter: 151 Rare: 133+398+45+50+97	NA	-	NA	NA	-	-
g000995_1_000006	113 of 1996	0 of 2845	NA	hypothetical protein	1.17e-40		Intermediate and rare	Core: Inter: 151 Rare: 133+45+50+97	Domain of unknown function (DUF771)	Protein of unknown function DUF771	S	-	-	Domain of unknown function (DUF771)
g000656_1_000020	184 of 1996	28 of 2845	NA	putative 27.7 kDa protein	2.24e-40		Intermediate and rare	Core: Inter: 126+425+97 Rare: 1+130+133+188+30+45+8	-	-	-	-	-	-
g000295_000004	723 of 1996	520 of 2845	NA	hypothetical protein	4.98e-40		Core and rare	Core: 121+130+133+151+30+425 Inter: Rare: 1+398+45+97	Domain of unknown function (DUF1413)	Protein of unknown function DUF1413	S	-	-	Domain of unknown function (DUF1413)
g000122_000013	492 of 1996	275 of 2845	NA	hypothetical bovine pathogenicity island protein	9.07e-40	CC188	Intermediate and rare	Core: Inter: 1+130+133+188+425+45+50+59+72+8+88+9+97 Rare: 121+15+151+30+398+5	-	-	-	-	-	-
g000053_1_000016	108 of 1996	0 of 2845	NA	acetyltransferase (GNAT) family protein	1.16e-38		Intermediate and rare	Core: Inter: 151 Rare: 133+97	-	-	-	-	-	-
g000233_1_000015	156 of 1996	17 of 2845	flr	formyl peptide receptor-like 1 inhibitory protein	1.71e-38		Lineage specific core	Core: 425 Inter: Rare:	NA	FPRL1/chemotaxis inhibitory protein superfamily | FPRL1 inhibitory protein | FPRL1/chemotaxis inhibitory protein	NA	NA	-	Formyl peptide receptor-like 1 inhibitory protein
g002702_000006	656 of 1996	454 of 2845	NA	hypothetical protein	3.72e-38		Core, intermediate and rare	Core: 1+22 Inter: 72+97 Rare: 130+151+398+425+8	NA	-	NA	NA	-	-
g000039_1_000024	313 of 1996	121 of 2845	yezG	putative antitoxin YezG	6.92e-38		Intermediate and rare	Core: Inter: 72+97 Rare: 8	Protein of unknown function, DUF600	Type VII secretion system protein EsaG-like | Probable antitoxin YezG superfamily	S	-	-	Protein of unknown function, DUF600
g000039_1_000129	315 of 1996	123 of 2845	yezG	putative antitoxin YezG	8.35e-38		Intermediate and rare	Core: Inter: 72+97 Rare: 8	Protein of unknown function, DUF600	-	S	-	-	-
g000130_000047	177 of 1996	31 of 2845	NA	hypothetical protein	3.77e-36		Intermediate and rare	Core: Inter: 126+130+425+97 Rare: 1+133+30+45+8	Relaxase/Mobilisation nuclease domain	Endonuclease relaxase, MobA/VirD2	U	-	-	Relaxase/Mobilisation nuclease domain
g002712_000003	118 of 1996	5 of 2845	NA	hypothetical protein	2.06e-35		Intermediate and rare	Core: Inter: 97 Rare: 121+130+133+45+8+9	NA	-	NA	NA	-	-
g002982_000005	292 of 1996	112 of 2845	NA	hypothetical protein	3.93e-35		Core and rare	Core: 121+151 Inter: Rare: 1+398+45+97	NA	-	NA	NA	-	-
g000105_000010	159 of 1996	23 of 2845	NA	phage protein	5.15e-35		Intermediate and rare	Core: Inter: 133+425+97 Rare: 1+130+151+398	NA	-	NA	NA	-	-
g002241_000008	278 of 1996	102 of 2845	NA	hypothetical protein	7.32e-35		Core and rare	Core: 121+151 Inter: Rare: 1+188+398+45+97	NA	-	NA	NA	-	-
g001973_000003	167 of 1996	28 of 2845	NA	hypothetical protein	1.3e-34	CC1	Intermediate and rare	Core: Inter: 1+151+425+50+97 Rare: 121+126+130+133+188+30+398+8	NA	-	NA	NA	-	-
g000309_2_000007	148 of 1996	19 of 2845	NA	hypothetical protein	3.82e-34		Intermediate and rare	Core: Inter: 126+151+88+97 Rare: 1+121+188+30+398+425+45+5	NA	-	NA	NA	-	-
g003550_1_000008	289 of 1996	113 of 2845	NA	hypothetical protein	5.49e-34		Core and rare	Core: 121+151 Inter: Rare: 1+130+133+45+97	NA	-	NA	NA	-	-
g000320_000008	244 of 1996	79 of 2845	NA	hypothetical protein	6.61e-34		Multi-lineage core	Core: 133+425 Inter: Rare:	-	-	-	-	-	-
g000514_1_000012	96 of 1996	0 of 2845	NA	putative DNA-binding protein	6.98e-34		Intermediate and rare	Core: Inter: 151 Rare: 133+398+45+50+97	-	-	-	-	-	-
g005623_000003	142 of 1996	17 of 2845	NA	hypothetical protein	2.4e-33		Core and rare	Core: 425 Inter: Rare: 1+130+151+97	NA	-	NA	NA	-	-
g000116_1_000010	118 of 1996	7 of 2845	NA	hypothetical protein	2.78e-33		Intermediate and rare	Core: Inter: 425 Rare: 130+133+151	-	-	-	-	-	-
g000049_1_000142	147 of 1996	20 of 2845	NA	hypothetical protein	5.31e-33		Multi-lineage intermediate	Core: Inter: 133+425 Rare:	NA	-	NA	NA	-	-
g003171_000007	117 of 1996	7 of 2845	NA	hypothetical protein	6.59e-33		Intermediate and rare	Core: Inter: 425 Rare: 130+151	NA	-	NA	NA	-	-
g001994_1_000008	214 of 1996	60 of 2845	NA	hypothetical protein	6.61e-33		Intermediate and rare	Core: Inter: 130+425 Rare: 1+151+5+8	NA	-	NA	NA	-	-
g000068_000043	140 of 1996	17 of 2845	NA	hypothetical protein	1.07e-32		Core and rare	Core: 425 Inter: Rare: 130+151	Pfam PF07252	-	S	-	-	-
g001941_1_000010	139 of 1996	17 of 2845	NA	hypothetical protein	2.31e-32		Core and rare	Core: 425 Inter: Rare: 130+151	-	-	-	-	-	-
g001253_000016	118 of 1996	8 of 2845	NA	hypothetical protein	2.65e-32		Intermediate and rare	Core: Inter: 425 Rare: 130+133+151	Cro/C1-type HTH DNA-binding domain	-	K	ko:K07727	-	-
g002379_000003	388 of 1996	207 of 2845	NA	DJ-1/PfpI family protein	6.23e-32		Core and rare	Core: 121+151+50+59 Inter: Rare: 1+130+398+45+97	DJ-1 PfpI family	DJ-1/PfpI | Class I glutamine amidotransferase-like	S	-	-	DJ-1/PfpI family
g000069_2_000019	438 of 1996	255 of 2845	NA	ssDNA-binding protein	7.56e-32		Intermediate and rare	Core: Inter: 126+130+133+151+398+425+72 Rare: 1+15+188+30+45+5+59+8+9+97	Single-strand binding protein family	Single-stranded DNA-binding protein | Nucleic acid-binding, OB-fold | Primosome PriB/single-strand DNA-binding	S	-	GO:0003697|GO:0006260	Single-strand binding protein family
g001247_1_000007	119 of 1996	9 of 2845	NA	hypothetical protein	9.69e-32		Intermediate and rare	Core: Inter: 425 Rare: 130+151+5+8+88	-	-	-	-	-	-
g003350_000003	171 of 1996	36 of 2845	NA	hypothetical protein	2.22e-31		Core, intermediate and rare	Core: 126 Inter: 130+425 Rare: 151	-	-	-	-	-	-
g003290_000005	118 of 1996	9 of 2845	NA	Helix-turn-helix XRE-family like protein	2.26e-31		Intermediate and rare	Core: Inter: 425 Rare: 130+133+151	Helix-turn-helix XRE-family like proteins	Cro/C1-type helix-turn-helix domain | Lambda repressor-like, DNA-binding domain superfamily	K	-	GO:0003677	Helix-turn-helix
g002336_000003	388 of 1996	209 of 2845	NA	putative transcriptional regulator	2.39e-31		Core and rare	Core: 121+151+50+59 Inter: Rare: 1+130+45+97	WYL domain	Winged helix DNA-binding domain superfamily | Winged helix-like DNA-binding domain superfamily | Protein PafC | WYL domain | Helix-turn-helix, type 11 | DeoR-type HTH domain	K	-	GO:0003700|GO:0006355	WYL domain|HTH domain
g000672_000004	211 of 1996	62 of 2845	NA	hypothetical protein	2.65e-31		Intermediate and rare	Core: Inter: 1+126+151+188+5 Rare: 133+15+30+398+425+45+8+88+97	NA	-	NA	NA	-	-
g000372_000013	114 of 1996	8 of 2845	NA	pathogenicity island protein	8.06e-31		Intermediate and rare	Core: Inter: 425 Rare: 130+133	-	-	-	-	-	-
g010629_000003	130 of 1996	15 of 2845	NA	hypothetical protein	9.39e-31		Intermediate and rare	Core: Inter: 151 Rare: 1+130+133+30+398+425+45+5+50+97	NA	-	NA	NA	-	-
g000049_1_000118	88 of 1996	0 of 2845	NA	hypothetical protein	1.04e-30		Intermediate and rare	Core: Inter: 151 Rare: 97	NA	-	NA	NA	-	-
g002002_000004	115 of 1996	9 of 2845	NA	hypothetical protein	2.86e-30		Intermediate and rare	Core: Inter: 425 Rare: 130+133+45	-	-	-	-	-	-
g000039_1_000063	95 of 1996	2 of 2845	yezG	putative antitoxin YezG	2.96e-30		Lineage specific intermediate	Core: Inter: 97 Rare:	Protein of unknown function, DUF600	Type VII secretion system protein EsaG-like | Probable antitoxin YezG superfamily	S	-	-	Protein of unknown function, DUF600
g000039_1_000127	95 of 1996	2 of 2845	yezG	putative antitoxin YezG	2.96e-30		Lineage specific intermediate	Core: Inter: 97 Rare:	Protein of unknown function, DUF600	Type VII secretion system protein EsaG-like | Probable antitoxin YezG superfamily	S	-	-	Protein of unknown function, DUF600
g002163_000004	130 of 1996	16 of 2845	NA	membrane protein	6.17e-30		Core and rare	Core: 425 Inter: Rare: 130+151+97	NA	-	NA	NA	-	-
g000039_1_000092	94 of 1996	2 of 2845	yezG	putative antitoxin YezG	7.22e-30		Lineage specific intermediate	Core: Inter: 97 Rare:	Protein of unknown function, DUF600	Type VII secretion system protein EsaG-like | Probable antitoxin YezG superfamily	S	-	-	Protein of unknown function, DUF600
g000069_2_000020	260 of 1996	104 of 2845	ssbA	ssDNA-binding protein	2.44e-29		Intermediate and rare	Core: Inter: 1+126+130+151+425+50+97 Rare: 133+15+188+30+398+45+5+8	Single-strand binding protein family	Single-stranded DNA-binding protein | Primosome PriB/single-strand DNA-binding | Nucleic acid-binding, OB-fold	S	-	GO:0003697|GO:0006260	Single-strand binding protein family
g000039_1_000131	130 of 1996	17 of 2845	yezG	putative antitoxin YezG	2.77e-29		Core and rare	Core: 425 Inter: Rare: 130+151+398+97	Protein of unknown function, DUF600	Probable antitoxin YezG superfamily | Type VII secretion system protein EsaG-like	S	-	-	Protein of unknown function, DUF600
g000056_1_000071	130 of 1996	17 of 2845	NA	hypothetical protein	2.77e-29		Core and rare	Core: 425 Inter: Rare: 130+151+97	Protein of unknown function (DUF1433)	Protein of unknown function DUF1433	S	-	-	Protein of unknown function (DUF1433)
g003990_000003	130 of 1996	17 of 2845	NA	H+ antiporter protein	2.77e-29		Core and rare	Core: 425 Inter: Rare: 130+151+97	NA	Major facilitator superfamily | MFS transporter superfamily	NA	NA	GO:0022857|GO:0055085	Major Facilitator Superfamily
g000508_1_000010	130 of 1996	17 of 2845	NA	hypothetical protein	2.77e-29		Core and rare	Core: 425 Inter: Rare: 130+151+97	Helix-turn-helix domain	Transposase IS30-like HTH domain	L	-	-	Helix-turn-helix domain
g003171_000005	130 of 1996	17 of 2845	NA	thiamine/molybdopterin biosynthesis ThiF/MoeB-like protein	2.77e-29		Core and rare	Core: 425 Inter: Rare: 130+151+97	COG COG1179 Dinucleotide-utilizing enzymes involved in molybdopterin and thiamine biosynthesis family 1	-	H	-	-	-
g000089_1_000010	305 of 1996	142 of 2845	NA	hypothetical protein	3.14e-29		Core, intermediate and rare	Core: 126+45+50 Inter: 425 Rare: 130	this gene contains a nucleotide ambiguity which may be the result of a sequencing error	-	S	-	-	-
g004688_000003	121 of 1996	13 of 2845	NA	hypothetical protein	4.28e-29		Intermediate and rare	Core: Inter: 425+72 Rare: 130+133+30+97	NA	-	NA	NA	-	-
g003324_000005	121 of 1996	13 of 2845	NA	hypothetical protein	4.28e-29		Intermediate and rare	Core: Inter: 425+72 Rare: 130+133+30+97	Helix-turn-helix domain	-	K	-	-	-
g001751_000006	121 of 1996	13 of 2845	NA	hypothetical protein	4.28e-29		Intermediate and rare	Core: Inter: 425+72 Rare: 130+133+30+97	-	Putative DNA-binding domain superfamily	-	-	-	-
g001592_000007	635 of 1996	480 of 2845	NA	hypothetical protein	4.78e-29		Intermediate and rare	Core: Inter: 1+121+126+133+15+151+188+22+30+398+425+45+5+59+72+8+9+97 Rare: 130+88	Hypothetical protein of unknown function (DUF2483)	Protein of unknown function DUF2483	S	-	-	Hypothetical protein of unknown function (DUF2483)
g000064_000018	95 of 1996	3 of 2845	NA	phage protein	5.83e-29		Intermediate and rare	Core: Inter: 151 Rare: 1+130+133+45+88+97	Putative HNHc nuclease	-	S	-	-	-
g000080_000059	129 of 1996	17 of 2845	NA	hypothetical protein	6.15e-29		Core and rare	Core: 425 Inter: Rare: 130+151	Integrase core domain protein	Integrase, catalytic core | Ribonuclease H superfamily | Ribonuclease H-like superfamily	L	ko:K07497	GO:0015074|GO:0003676	Integrase core domain
g002742_000005	129 of 1996	17 of 2845	NA	hypothetical protein	6.15e-29		Core and rare	Core: 425 Inter: Rare: 130+151+97	NA	-	NA	NA	-	-
g005224_000003	129 of 1996	17 of 2845	NA	hypothetical protein	6.15e-29		Core and rare	Core: 425 Inter: Rare: 130+151	NA	-	NA	NA	-	-
g000519_000006	129 of 1996	17 of 2845	NA	membrane protein	6.15e-29		Core and rare	Core: 425 Inter: Rare: 130+151	NA	-	NA	NA	-	-
g000039_1_000106	125 of 1996	15 of 2845	yezG	putative antitoxin YezG	8.13e-29		Core and rare	Core: 425 Inter: Rare: 130	Protein of unknown function, DUF600	Type VII secretion system protein EsaG-like | Probable antitoxin YezG superfamily	S	-	-	Protein of unknown function, DUF600
g001068_000010	189 of 1996	53 of 2845	ccrB	cassette chromosome recombinase B	1.21e-28		Intermediate and rare	Core: Inter: 126+97 Rare: 1+15+398+5+8	Recombinase	Resolvase, N-terminal catalytic domain | DNA-binding recombinase domain | Resolvase-like, N-terminal catalytic domain superfamily | DNA-binding recombinase domain superfamily	L	ko:K06400	GO:0000150|GO:0003677|GO:0006310	Recombinase|Resolvase, N terminal domain
g000056_1_000027	128 of 1996	17 of 2845	NA	hypothetical protein	1.36e-28		Core and rare	Core: 425 Inter: Rare: 151+97	Protein of unknown function (DUF1433)	Protein of unknown function DUF1433	S	-	-	Protein of unknown function (DUF1433)
g004366_000003	128 of 1996	17 of 2845	NA	hypothetical protein	1.36e-28		Core and rare	Core: 425 Inter: Rare: 130+151+97	Transmembrane secretion effector	MFS transporter superfamily | Major facilitator superfamily domain	EGP	-	GO:0022857	-
g000075_000043	126 of 1996	16 of 2845	NA	hyaluronate lyase 2	1.39e-28		Core and rare	Core: 425 Inter: Rare: 130	Polysaccharide lyase family 8, N terminal alpha-helical domain	-	N	ko:K01727	-	-
g000261_1_000009	97 of 1996	4 of 2845	NA	bacteriophage integrase	1.52e-28		Intermediate and rare	Core: Inter: 151 Rare: 1+133+15+398+45+50+97	Phage integrase family	Integrase, SAM-like, N-terminal | Integrase, catalytic domain | Integrase-like, catalytic domain superfamily | DNA breaking-rejoining enzyme, catalytic core | Core-binding (CB) domain | Integrase/recombinase, N-terminal	S	-	GO:0003677|GO:0015074|GO:0006310	Phage integrase, N-terminal SAM-like domain|Phage integrase family
g002820_000007	130 of 1996	18 of 2845	NA	hypothetical protein	1.71e-28		Core and rare	Core: 425 Inter: Rare: 130+151+97	NA	Alpha/Beta hydrolase fold	NA	NA	-	-
g000053_1_000015	82 of 1996	0 of 2845	NA	acetyltransferase (GNAT) family protein	2.48e-28		Intermediate and rare	Core: Inter: 151 Rare: 45	-	-	-	-	-	-
g002051_000007	232 of 1996	86 of 2845	NA	bacteriophage integrase	6.09e-28		Intermediate and rare	Core: Inter: 126+130+151+425 Rare: 1+133+45+5+59+97	Phage integrase family	Integrase, catalytic domain | Integrase/recombinase, N-terminal | Integrase-like, catalytic domain superfamily | Core-binding (CB) domain | DNA breaking-rejoining enzyme, catalytic core | Phage integrase SAM-like domain	S	-	GO:0003677|GO:0006310|GO:0015074	Phage integrase family|Phage integrase SAM-like domain
g000049_1_000147	81 of 1996	0 of 2845	NA	hypothetical protein	6.16e-28		Intermediate and rare	Core: Inter: 151 Rare: 1	NA	-	NA	NA	-	-
g000061_6_000030	516 of 1996	355 of 2845	splE	serine protease SplE_1	7.55e-28		Core, intermediate and rare	Core: 126+151+30+50 Inter: 88 Rare: 1+130+398+45+97	Belongs to the peptidase S1B family	Serine proteases, V8 family, histidine active site | Peptidase S1, PA clan, chymotrypsin-like fold | Peptidase S1B | Peptidase S1B, exfoliative toxin | Peptidase S1, PA clan	EF	ko:K01173	GO:0006508|GO:0008236|GO:0004252	Trypsin-like peptidase domain
g003538_000005	231 of 1996	86 of 2845	NA	hypothetical protein	1.1e-27		Intermediate and rare	Core: Inter: 126+130+151+425 Rare: 1+133+45+5+59+97	Domain of unknown function (DUF771)	Protein of unknown function DUF771	S	-	-	Domain of unknown function (DUF771)
g000056_1_000024	126 of 1996	17 of 2845	NA	hypothetical protein	1.21e-27		Lineage specific core	Core: 425 Inter: Rare:	Protein of unknown function (DUF1433)	Protein of unknown function DUF1433	S	-	-	Protein of unknown function (DUF1433)
g000122_000010	306 of 1996	149 of 2845	NA	hypothetical bovine pathogenicity island protein	1.58e-27		Intermediate and rare	Core: Inter: 1+151+22+398+5+9+97 Rare: 121+15+30+50+8	NA	-	NA	NA	-	-
g000287_000014	181 of 1996	50 of 2845	NA	pathogenicity island DNA-binding protein	1.63e-27		Intermediate and rare	Core: Inter: 130+425 Rare: 133+151	-	-	-	-	-	-
g000447_000007	84 of 1996	1 of 2845	NA	PTS system glucose-specific IIA component	2.05e-27		Lineage specific intermediate	Core: Inter: 97 Rare:	phosphotransferase system, EIIB	Glucose permease domain IIB | Phosphotransferase system, IIB component, type 1	G	ko:K02755,ko:K02756,ko:K02757	GO:0008982|GO:0009401	-
g001997_000004	623 of 1996	479 of 2845	ohrR	MarR family transcriptional regulator	6.38e-27		Core, intermediate and rare	Core: 151 Inter: 188+22+45+5+59+8+9+97 Rare: 1+130+133+15+398+425+50	PFAM regulatory protein, MarR	-	K	-	-	-
g000067_000056	138 of 1996	25 of 2845	coa	von Willebrand factor-binding protein	8.3e-27		Lineage specific core	Core: 133 Inter: Rare:	Staphylococcus aureus coagulase	Staphylocoagulase, N-terminal, subdomain 1 | Staphylcoagulase, N-terminal, subdomain 2	S	-	-	Staphylococcus aureus coagulase
g000080_000047	86 of 1996	2 of 2845	NA	hypothetical protein	9.01e-27		Intermediate and rare	Core: Inter: 97 Rare: 151	Integrase core domain protein	-	L	ko:K07497	-	-
g002094_000003	618 of 1996	475 of 2845	acuI	zinc-binding alcohol dehydrogenase	1.01e-26		Core, intermediate and rare	Core: 151 Inter: 188+22+45+5+59+8+9+97 Rare: 1+130+133+15+398+425	COG0604 NADPH quinone reductase and related Zn-dependent oxidoreductases	-	C	ko:K00001	-	-
g001407_000005	193 of 1996	60 of 2845	NA	hypothetical protein	1.04e-26	CC1	Intermediate and rare	Core: Inter: 1+30+97 Rare: 130+133+15+151+398+425+5+50+8	Phage terminase, small subunit	Putative phage terminase, small subunit, P27 family	S	-	-	Phage terminase, small subunit
g003851_000003	391 of 1996	232 of 2845	dnaC	DNA replication protein DnaC	1.16e-26		Intermediate and rare	Core: Inter: 1+121+126+130+133+15+151+188+30+425+45+50+59+72+97 Rare: 398+5+8+88+9	IstB-like ATP binding protein	IstB-like ATP-binding protein | P-loop containing nucleoside triphosphate hydrolase	S	-	GO:0005524	IstB-like ATP binding protein
g000151_000020	82 of 1996	1 of 2845	NA	hypothetical protein	1.24e-26		Intermediate and rare	Core: Inter: 151 Rare: 1+130+425+45+97	-	-	-	-	-	-
g003118_000004	77 of 1996	0 of 2845	NA	hypothetical protein	2.35e-26		Intermediate and rare	Core: Inter: 151 Rare: 1+45+97	NA	-	NA	NA	-	-
g000260_2_000011	295 of 1996	144 of 2845	sec3	staphylococcal enterotoxin C-bovine	3.67e-26		Intermediate and rare	Core: Inter: 1+130+133+151+22+45+72+88+97 Rare: 30+398+425+5+8	Staphylococcal/Streptococcal toxin, OB-fold domain	-	S	ko:K11040	-	-
g001120_000003	228 of 1996	88 of 2845	NA	phage terminase small subunit	3.82e-26		Intermediate and rare	Core: Inter: 1+126+130+133+425+97 Rare: 151+30+398+45+5+8+88+9	DNA packaging	-	L	-	-	-
g005002_000003	97 of 1996	7 of 2845	sdrD	Ser-Asp rich fibrinogen/bone sialoprotein-binding protein SdrD	1.73e-25		Intermediate and rare	Core: Inter: 425 Rare: 130+151	domain protein	Immunoglobulin-like fold | SD-repeat containing protein, B domain | LPXTG cell wall anchor domain	M	-	-	SdrD B-like domain|LPXTG cell wall anchor motif
g002786_000006	79 of 1996	1 of 2845	NA	hypothetical protein	1.83e-25		Intermediate and rare	Core: Inter: 151 Rare: 1+133+425+45+88+97	-	Lambda repressor-like, DNA-binding domain superfamily	-	-	GO:0003677	-
g000037_1_000161	127 of 1996	21 of 2845	NA	putative staphylococcal tandem lipoprotein	2e-25		Core and rare	Core: 425 Inter: Rare: 130+151	Belongs to the staphylococcal tandem lipoprotein family	Csa family | Csa superfamily	M	-	-	Csa1 family
g000100_000029	294 of 1996	146 of 2845	sei	extracellular enterotoxin type I	2.68e-25		Intermediate and rare	Core: Inter: 1+130+133+151+22+45+72+88+97 Rare: 188+30+398+425+5+8	Staphylococcal/Streptococcal toxin, OB-fold domain	-	S	-	-	-
g000116_1_000011	96 of 1996	7 of 2845	NA	hypothetical protein	4.03e-25		Intermediate and rare	Core: Inter: 425 Rare: 130	-	Signal transduction response regulator, C-terminal effector	-	-	GO:0003677|GO:0006355	-
g004045_000003	390 of 1996	238 of 2845	NA	superantigen-like protein	4.2e-25		Core and rare	Core: 121+151+50+59+9 Inter: Rare: 1+133+188+398+45+97	NA	-	NA	NA	-	-
g000067_000043	95 of 1996	7 of 2845	coa	staphylocoagulase precursor%2C Coa_1	9.38e-25		Intermediate and rare	Core: Inter: 425 Rare: 130	Staphylococcus aureus coagulase	Staphylocoagulase, N-terminal, subdomain 1 | Staphylcoagulase, N-terminal, subdomain 2	S	-	-	Staphylococcus aureus coagulase
g000039_1_000153	126 of 1996	22 of 2845	yezG	putative antitoxin YezG	1.2e-24		Core and rare	Core: 425 Inter: Rare: 130+151	Protein of unknown function, DUF600	Type VII secretion system protein EsaG-like | Probable antitoxin YezG superfamily	S	-	-	Protein of unknown function, DUF600
g004087_000003	139 of 1996	30 of 2845	NA	hypothetical protein	2.46e-24		Core and rare	Core: 425 Inter: Rare: 130+151+398+45+5+97	NA	-	NA	NA	-	-
g002783_000004	105 of 1996	12 of 2845	NA	hypothetical protein	3.31e-24		Intermediate and rare	Core: Inter: 133+151 Rare: 30+398+45+50+8+97	NA	-	NA	NA	-	-
g001386_000012	135 of 1996	28 of 2845	NA	hypothetical protein	3.86e-24		Intermediate and rare	Core: Inter: 126+97 Rare: 130+133+425+8+9	-	-	-	-	-	-
g001975_1_000012	252 of 1996	115 of 2845	NA	bacteriophage transcriptional regulator	7.16e-24		Intermediate and rare	Core: Inter: 126+130+133+15+188+398+425+97 Rare: 1+121+151+30+45+5+72+8+88+9	Cro/C1-type HTH DNA-binding domain	Cro/C1-type helix-turn-helix domain | Lambda repressor-like, DNA-binding domain superfamily	K	-	GO:0003677	Helix-turn-helix
g001451_000005	579 of 1996	449 of 2845	NA	integrase-like protein	1.01e-23	CC97	Intermediate and rare	Core: Inter: 130+133+151+22+398+425+5+50+72+9+97 Rare: 1+15+188+30+8	Belongs to the 'phage' integrase family	Integrase/recombinase, N-terminal | AP2-like integrase, N-terminal domain | Integrase-like, catalytic domain superfamily | Integrase, catalytic domain | DNA breaking-rejoining enzyme, catalytic core | Integrase, SAM-like, N-terminal	L	-	GO:0003677|GO:0006310|GO:0015074	Arm DNA-binding domain|Phage integrase family|Phage integrase, N-terminal SAM-like domain
g000037_3_000063	130 of 1996	26 of 2845	lpl8	tandem lipoprotein	1.2e-23		Core and rare	Core: 425 Inter: Rare: 1+151+398+97	Csa1 family	Csa family | Csa superfamily	M	-	-	Csa1 family
g004466_000004	160 of 1996	45 of 2845	NA	hypothetical protein	1.43e-23		Core and rare	Core: 126+133 Inter: Rare: 188	adenosine 5'-monophosphoramidase activity	-	FG	-	-	-
g000067_000067	74 of 1996	1 of 2845	NA	von Willebrand factor-binding protein	1.62e-23		Intermediate and rare	Core: Inter: 97 Rare: 1+130+151+8	Staphylococcus aureus coagulase	Staphylocoagulase, N-terminal, subdomain 1 | Staphylcoagulase, N-terminal, subdomain 2	S	-	-	Staphylococcus aureus coagulase
g001764_000004	209 of 1996	81 of 2845	NA	hypothetical protein	1.88e-23		Core and rare	Core: 425+45 Inter: Rare: 97	NA	-	NA	NA	-	-
g000057_1_000067	195 of 1996	71 of 2845	NA	phage protein	3.25e-23		Intermediate and rare	Core: Inter: 130+30+425+50+97 Rare: 1+126+133+151+398+5	-	-	-	-	-	-
g000121_000008	110 of 1996	16 of 2845	NA	phage N-acetylglucosaminidase	4.76e-23		Intermediate and rare	Core: Inter: 126+130+151+425 Rare: 1+5+97	Mannosyl-glycoprotein endo-beta-N-acetylglucosaminidase	CHAP domain | Mannosyl-glycoprotein endo-beta-N-acetylglucosamidase-like domain | Papain-like cysteine peptidase superfamily	G	ko:K01227	GO:0004040	CHAP domain|Mannosyl-glycoprotein endo-beta-N-acetylglucosaminidase
g002217_000007	251 of 1996	117 of 2845	NA	bacteriophage transcriptional regulator	5.51e-23		Intermediate and rare	Core: Inter: 126+130+133+15+188+398+425+97 Rare: 1+121+151+30+45+5+72+8+88+9	Helix-turn-helix XRE-family like proteins	-	K	-	-	-
g000150_000029	91 of 1996	8 of 2845	NA	hypothetical protein	2.02e-22		Intermediate and rare	Core: Inter: 97 Rare: 1+15+151+188+398+45+5+8+9	Firmicute plasmid replication protein (RepL)	Winged helix-like DNA-binding domain superfamily | Winged helix DNA-binding domain superfamily | Crp-type HTH domain | Plasmid replication protein, RepL	K	-	GO:0003677|GO:0006355|GO:0006260|GO:0006276	Firmicute plasmid replication protein (RepL)
g001343_1_000005	335 of 1996	198 of 2845	NA	hypothetical protein	4.35e-22		Core, intermediate and rare	Core: 126 Inter: 1+130+133+425+5+50+8+97 Rare: 151+398+88+9	hydrolase activity, acting on acid anhydrides	-	S	-	-	-
g000462_000006	204 of 1996	81 of 2845	NA	hypothetical protein	5.08e-22		Core and rare	Core: 133+50+59 Inter: Rare: 188	NA	-	NA	NA	-	-
g002388_000006	334 of 1996	199 of 2845	NA	hypothetical protein	1.21e-21		Core, intermediate and rare	Core: 126 Inter: 1+130+133+425+5+50+8+97 Rare: 151+398+88+9	-	P-loop containing nucleoside triphosphate hydrolase	-	-	-	-
g000098_1_000009	144 of 1996	39 of 2845	NA	spore coat protein	2.26e-21		Intermediate and rare	Core: Inter: 130+133+425 Rare: 30	sporulation resulting in formation of a cellular spore	Encapsidation protein CP3	M	-	-	-
g000734_1_000007	654 of 1996	561 of 2845	NA	hypothetical protein	3.05e-20		Core, intermediate and rare	Core: 1+151+188+22+72+9 Inter: 97 Rare: 130+398+45+5	-	-	-	-	-	-
g002110_1_000004	162 of 1996	54 of 2845	NA	hypothetical protein	3.09e-20		Intermediate and rare	Core: Inter: 15+151+425+45+50+9 Rare: 1+130+133+188+30+5+59+72+8+97	NA	-	NA	NA	-	-
g001988_000005	311 of 1996	183 of 2845	NA	hypothetical protein	3.37e-20	CC188	Intermediate and rare	Core: Inter: 130+133+188+425+45+59+72+8+88 Rare: 1+15+398+5+97	-	-	-	-	-	-
g002216_1_000007	82 of 1996	7 of 2845	NA	hypothetical protein	4.92e-20		Intermediate and rare	Core: Inter: 97 Rare: 1+15+151+188+398+5+8+9	NA	-	NA	NA	-	-
g001469_000012	65 of 1996	1 of 2845	murF	putative UDP-N-acetylmuramoylalanyl-D-glutamyl-2%2C 6-diaminopimelate-- D-alanyl-D-alanyl ligase	4.98e-20		Lineage specific intermediate	Core: Inter: 97 Rare:	Mur ligase middle domain	Mur ligase, C-terminal domain superfamily | Mur-like, catalytic domain superfamily | Mur ligase, central	M	ko:K01929	GO:0005524|GO:0009058|GO:0016874	Mur ligase middle domain
g000695_000024	65 of 1996	1 of 2845	NA	hypothetical protein	4.98e-20		Lineage specific intermediate	Core: Inter: 97 Rare:	Pfam Methyltransferase	Six-hairpin glycosidase superfamily	S	-	GO:0005975	-
g001222_1_000014	73 of 1996	4 of 2845	NA	hypothetical protein	1.58e-19		Intermediate and rare	Core: Inter: 151 Rare: 1+130+425+45+97	HNH endonuclease	HNH nuclease | His-Me finger superfamily | NUMOD4	L	-	GO:0016788	HNH endonuclease|NUMOD4 motif
g000380_000014	134 of 1996	37 of 2845	NA	hypothetical protein	2.04e-19		Core and rare	Core: 425 Inter: Rare: 1+130+151+97	Domain of unknown function (DUF5079)	-	S	-	-	-
g000144_000005	539 of 1996	435 of 2845	NA	hypothetical protein	7.85e-19		Intermediate and rare	Core: Inter: 1+5+9+97 Rare: 151+188	NA	-	NA	NA	-	-
g000196_000021	95 of 1996	15 of 2845	NA	hypothetical protein	1.08e-18		Intermediate and rare	Core: Inter: 59+97 Rare: 1+130+133+30+398+8+9	Resolvase, N terminal domain	Recombinase, conserved site | Resolvase-like, N-terminal catalytic domain superfamily | Resolvase, N-terminal catalytic domain	L	-	GO:0000150|GO:0006310|GO:0003677	Homeodomain-like domain|Resolvase, N terminal domain
g000174_1_000007	111 of 1996	24 of 2845	NA	hypothetical protein	1.56e-18		Core and rare	Core: 133 Inter: Rare: 1+151+188+97	Integrase core domain	-	L	-	-	-
g000779_000007	376 of 1996	257 of 2845	xerC	phage integrase	1.76e-18	CC1	Intermediate and rare	Core: Inter: 1+130+133+15+188+30+45+50+59+8+97 Rare: 121+151+398+425+5+72+9	Arm DNA-binding domain	Integrase, SAM-like, N-terminal | Integrase-like, catalytic domain superfamily | Integrase, catalytic domain | Integrase/recombinase, N-terminal | AP2-like integrase, N-terminal domain | DNA breaking-rejoining enzyme, catalytic core	L	-	GO:0003677|GO:0015074|GO:0006310	Phage integrase, N-terminal SAM-like domain|Phage integrase family|Arm DNA-binding domain
g002110_2_000007	159 of 1996	57 of 2845	NA	hypothetical protein	1.94e-18		Intermediate and rare	Core: Inter: 15+151+425+45+50+9 Rare: 1+130+133+188+30+398+5+59+72+8+97	NA	-	NA	NA	-	-
g001008_000004	203 of 1996	92 of 2845	NA	hypothetical protein	1.95e-18	CC1	Intermediate and rare	Core: Inter: 1+126+133+398+72+97 Rare: 130+15+30+425+45+5+50+59+8	-	-	-	-	-	-
g004147_000003	163 of 1996	60 of 2845	recD2	ATP-dependent RecD-like DNA helicase	2.23e-18		Core and rare	Core: 126+133 Inter: Rare: 1+151+30+45+5+8	Psort location Cytoplasmic, score 8.87	-	L	-	-	-
g003248_000003	162 of 1996	60 of 2845	NA	hypothetical protein	3.84e-18		Core and rare	Core: 126+133 Inter: Rare: 151+188+30+45+5+8	NA	-	NA	NA	-	-
g000124_1_000012	330 of 1996	212 of 2845	NA	putative phage primase	4.5e-18	CC188	Intermediate and rare	Core: Inter: 130+133+188+425+45+59+72+8+88 Rare: 1+15+30+398+5+97	Primase C terminal 1 (PriCT-1)	-	S	-	-	-
g000302_2_000006	106 of 1996	22 of 2845	NA	hypothetical protein	4.52e-18		Core and rare	Core: 133 Inter: Rare: 1+151	NA	-	NA	NA	-	-
g000975_000009	158 of 1996	58 of 2845	NA	hypothetical phage-related protein	9.02e-18	CC1	Intermediate and rare	Core: Inter: 1+126+130+133+151+425+50 Rare: 15+188+30+398+45+5+8+97	-	-	-	-	-	-
g004198_000004	108 of 1996	24 of 2845	NA	hypothetical protein	1.12e-17		Core and rare	Core: 133 Inter: Rare: 1+188+97	NA	-	NA	NA	-	-
g000266_2_000016	107 of 1996	24 of 2845	NA	hypothetical protein	2.2e-17		Lineage specific core	Core: 133 Inter: Rare:	nuclease activity	-	UW	-	-	-
g000319_000004	107 of 1996	24 of 2845	NA	hypothetical protein	2.2e-17		Core and rare	Core: 133 Inter: Rare: 188	NA	-	NA	NA	-	-
g001939_000004	290 of 1996	177 of 2845	NA	hypothetical protein	3.9e-17		Intermediate and rare	Core: Inter: 126+130+133+15+151+30+425+45 Rare: 1+121+188+22+398+5+59+8+88+97	NA	Lambda repressor-like, DNA-binding domain superfamily | Cro/C1-type helix-turn-helix domain	NA	NA	GO:0003677	Helix-turn-helix
g001251_000003	304 of 1996	191 of 2845	NA	hypothetical protein	4.25e-17		Core, intermediate and rare	Core: 45 Inter: 130+133+425 Rare: 1+151+188+398+5+8	NA	-	NA	NA	-	-
g000173_000011	106 of 1996	24 of 2845	NA	hypothetical protein	4.34e-17		Lineage specific core	Core: 133 Inter: Rare:	TfoX N-terminal domain	TfoX, N-terminal	K	-	-	TfoX N-terminal domain
g000044_1_000039	53 of 1996	0 of 2845	NA	hypothetical protein	6.42e-17		Intermediate and rare	Core: Inter: 151 Rare: 1+97	Protein of unknown function (DUF443)	Tandem five-TM protein	S	-	-	Protein of unknown function (DUF443)
g000056_1_000021	53 of 1996	0 of 2845	NA	hypothetical protein	6.42e-17		Lineage specific core	Core: 126 Inter: Rare:	Protein of unknown function (DUF1433)	Protein of unknown function DUF1433	S	-	-	Protein of unknown function (DUF1433)
g004618_000004	53 of 1996	0 of 2845	NA	hypothetical protein	6.42e-17		Lineage specific core	Core: 126 Inter: Rare:	-	-	-	-	-	-
g000128_1_000016	417 of 1996	310 of 2845	NA	hypothetical mobile element-associated protein	6.49e-17	CC188	Intermediate and rare	Core: Inter: 151+188+30+45+59+72+8+88+97 Rare: 1+130+133+15+22+398+425+5	Protein of unknown function (DUF1474)	Protein of unknown function DUF1474	S	-	-	Protein of unknown function (DUF1474)
g000059_2_000032	105 of 1996	24 of 2845	NA	hypothetical protein	8.58e-17		Core and rare	Core: 133 Inter: Rare: 151	head morphogenesis protein, SPP1 gp7 family	-	S	-	-	-
g000293_000009	241 of 1996	132 of 2845	NA	hypothetical protein	1.08e-16		Intermediate and rare	Core: Inter: 1+126+151+188+45+5+72 Rare: 130+133+15+30+398+425+59+8+88+9+97	aminoacyl-tRNA ligase activity	Protein of unknown function DUF4355	S	-	-	Domain of unknown function (DUF4355)
g000251_000003	56 of 1996	1 of 2845	clfB	clumping factor B	1.47e-16		Intermediate and rare	Core: Inter: 97 Rare: 151	C-terminus of bacterial fibrinogen-binding adhesin	-	M	ko:K14194	-	-
g000128_2_000026	52 of 1996	0 of 2845	NA	hypothetical mobile element-associated protein	1.58e-16		Lineage specific core	Core: 126 Inter: Rare:	Protein of unknown function (DUF1474)	Protein of unknown function DUF1474	S	-	-	Protein of unknown function (DUF1474)
g007199_000003	52 of 1996	0 of 2845	NA	hypothetical protein	1.58e-16		Lineage specific core	Core: 126 Inter: Rare:	NA	-	NA	NA	-	-
g000068_000031	102 of 1996	23 of 2845	NA	hypothetical protein	2.78e-16		Lineage specific core	Core: 133 Inter: Rare:	Pfam PF07252	Protein of unknown function DUF1433	S	-	-	Protein of unknown function (DUF1433)
g000116_1_000012	55 of 1996	1 of 2845	NA	hypothetical protein	3.56e-16		Core and rare	Core: 126 Inter: Rare: 133+5	-	-	-	-	-	-
g005947_000003	51 of 1996	0 of 2845	NA	hypothetical protein	3.89e-16		Lineage specific core	Core: 126 Inter: Rare:	AIPR protein	Abortive bacteriophage infection, resistance	S	-	-	AIPR protein
g000753_000003	336 of 1996	229 of 2845	NA	pathogenicity island protein	4.21e-16	CC188	Intermediate and rare	Core: Inter: 130+133+188+425+45+59+72+8+88 Rare: 1+15+151+30+398+5+97	Virulence-associated protein E	-	S	ko:K06919	-	-
g000085_000030	61 of 1996	3 of 2845	NA	prophage antirepressor	4.25e-16		Intermediate and rare	Core: Inter: 126+133+151 Rare: 425+8+9+97	DNA binding	Antirepressor protein, C-terminal | BRO N-terminal domain	S	-	GO:0003677	Phage antirepressor protein KilAC domain|BRO family, N-terminal domain
g000057_2_000104	128 of 1996	41 of 2845	NA	phage protein	7.05e-16		Intermediate and rare	Core: Inter: 30+425+50+97 Rare: 1+130+151+398	NA	-	NA	NA	-	-
g000353_2_000020	57 of 1996	2 of 2845	NA	PTS system mannose-specific transporter subunit IIBCA	1.08e-15		Intermediate and rare	Core: Inter: 151 Rare: 1+130+133+97	Phosphoenolpyruvate-dependent sugar phosphotransferase system, EIIA 2	PTS EIIA type-2 domain | Phosphotransferase system, EIIB component, type 2/3 | Phosphotransferase system, fructose-specific IIB subunit | Phosphotransferase system, EIIC | Phosphotransferase system, IIA component fructose subfamily | Phosphotransferase system, EIIB component, type 2 | Phosphotransferase/anion transporter | Phosphotransferase system, EIIC component, type 2 | PTS system IIB compone…	G	ko:K02768,ko:K02769,ko:K02770	GO:0008982|GO:0009401|GO:0022877|GO:0016020|GO:0016021|GO:0005351	Phosphoenolpyruvate-dependent sugar phosphotransferase system, EIIA 2|PTS system, Lactose/Cellobiose specific IIB subunit|Phosphotransferase system, EIIC
g003704_000003	57 of 1996	2 of 2845	NA	hypothetical protein	1.08e-15		Absent in large lineages	Core: Inter: Rare:	YqcI/YcgG family	-	S	ko:K09190	-	-
g000062_000020	255 of 1996	150 of 2845	NA	phage protein	1.29e-15	CC1	Intermediate and rare	Core: Inter: 1+126+133+398+5+72+97 Rare: 130+15+188+30+425+45+50+59+8	Protein of unknown function (DUF1108)	-	S	-	-	-
g000135_1_000010	510 of 1996	424 of 2845	NA	phage protein	1.38e-15	CC1	Intermediate and rare	Core: Inter: 1+121+130+133+15+188+22+30+398+425+45+5+72+8+9+97 Rare: 126+151+50+59+88	Protein of unknown function (DUF1064)	Protein of unknown function DUF1064	S	-	-	Protein of unknown function (DUF1064)
g000387_000013	329 of 1996	225 of 2845	NA	pathogenicity island protein	1.71e-15	CC188	Intermediate and rare	Core: Inter: 1+130+133+188+425+45+59+72+8+88 Rare: 15+30+398+5+97	-	-	-	-	-	-
g000080_000054	49 of 1996	0 of 2845	NA	hypothetical protein	2.36e-15		Lineage specific intermediate	Core: Inter: 126 Rare:	COG2801 Transposase and inactivated derivatives	-	L	ko:K07497	-	-
g006029_000003	131 of 1996	45 of 2845	NA	hypothetical protein	2.69e-15		Intermediate and rare	Core: Inter: 130+133 Rare: 1+188+30+8+97	CAAX protease self-immunity	Type II CAAX prenyl endopeptidase Rce1-like	S	ko:K07052	GO:0004222|GO:0016020|GO:0071586	CPBP intramembrane metalloprotease
g004618_000003	118 of 1996	36 of 2845	NA	hypothetical protein	3.48e-15		Intermediate and rare	Core: Inter: 130+425 Rare: 151	-	-	-	-	-	-
g000056_1_000032	166 of 1996	73 of 2845	NA	hypothetical protein	5.31e-15		Core, intermediate and rare	Core: 425+59 Inter: 50 Rare: 1+130+97	Protein of unknown function (DUF1433)	Protein of unknown function DUF1433	S	-	-	Protein of unknown function (DUF1433)
g000037_3_000045	590 of 1996	525 of 2845	lpl8	tandem lipoprotein	6.73e-15		Core, intermediate and rare	Core: 5+72 Inter: 97 Rare: 151+8	Csa1 family	Csa family | Csa superfamily	M	-	-	Csa1 family
g003200_000003	231 of 1996	131 of 2845	cwlA	N-acetylmuramoyl-L-alanine amidase CwlA	7.03e-15	CC97	Core, intermediate and rare	Core: 121 Inter: 9+97 Rare: 151+398+45+72+8	Ami_2	N-acetylmuramoyl-L-alanine amidase/PGRP domain superfamily | N-acetylmuramoyl-L-alanine amidase domain	M	-	GO:0008745|GO:0009253	N-acetylmuramoyl-L-alanine amidase
g000074_000017	108 of 1996	30 of 2845	NA	hypothetical phage-related protein	8.19e-15		Intermediate and rare	Core: Inter: 126+130+151 Rare: 1+133+188+30+398+425+45+9+97	calcium ion binding	-	S	-	-	-
g000224_2_000008	437 of 1996	347 of 2845	NA	hypothetical protein	1.02e-14		Core, intermediate and rare	Core: 151+22+72+88+9 Inter: 97 Rare: 1+130+30+398+45	NA	-	NA	NA	-	-
g000779_000008	587 of 1996	523 of 2845	xerC	phage integrase	1.1e-14		Core, intermediate and rare	Core: 151 Inter: 1+121+126+130+15+188+398+425+45+5+50+72+88+9+97 Rare: 22+30+59+8	Arm DNA-binding domain	Integrase, catalytic domain | Integrase, SAM-like, N-terminal | Integrase-like, catalytic domain superfamily | DNA breaking-rejoining enzyme, catalytic core | AP2-like integrase, N-terminal domain | Integrase/recombinase, N-terminal	L	-	GO:0003677|GO:0006310|GO:0015074	Phage integrase family|Phage integrase, N-terminal SAM-like domain|Arm DNA-binding domain
g000741_000003	490 of 1996	408 of 2845	NA	pathogenicity island protein	1.23e-14	CC188	Intermediate and rare	Core: Inter: 1+121+130+188+425+45+50+59+72+8+88+9+97 Rare: 133+15+30+398+5	-	-	-	-	-	-
g011380_000003	57 of 1996	3 of 2845	NA	hypothetical protein	1.29e-14		Intermediate and rare	Core: Inter: 45 Rare: 130+133	NA	-	NA	NA	-	-
g000085_000042	62 of 1996	5 of 2845	NA	hypothetical protein	1.44e-14		Intermediate and rare	Core: Inter: 425 Rare: 1+130+97	DNA binding	-	S	-	-	-
g000478_2_000005	59 of 1996	4 of 2845	NA	oxidoreductase%2C zinc-binding dehydrogenase family	2.23e-14		Intermediate and rare	Core: Inter: 97 Rare: 1+126+151+5+8	Glucose dehydrogenase C-terminus	Alcohol dehydrogenase, C-terminal | Alcohol dehydrogenase, N-terminal | GroES-like superfamily | Polyketide synthase, enoylreductase domain | Alcohol dehydrogenase, zinc-type, conserved site | NAD(P)-binding domain superfamily	E	ko:K00008	GO:0016491|GO:0008270	Zinc-binding dehydrogenase|Alcohol dehydrogenase GroES-like domain
g006458_000003	56 of 1996	3 of 2845	NA	hypothetical protein	3.03e-14		Intermediate and rare	Core: Inter: 45 Rare: 130+133	Pfam:DUF955	IrrE N-terminal-like domain	E	-	-	IrrE N-terminal-like domain
g000049_1_000105	45 of 1996	0 of 2845	NA	hypothetical protein	8.63e-14		Lineage specific intermediate	Core: Inter: 126 Rare:	NA	-	NA	NA	-	-
g001247_1_000005	120 of 1996	41 of 2845	NA	hypothetical protein	1.31e-13		Core, intermediate and rare	Core: 126 Inter: 130+133 Rare: 1+5+50+8+88+9+97	-	-	-	-	-	-
g000096_2_000031	315 of 1996	223 of 2845	set15	superantigen-like protein	2.42e-13		Core and rare	Core: 130+425+45 Inter: Rare: 151+97	Staphylococcal superantigen-like OB-fold domain	Staphylococcal/Streptococcal toxin, beta-grasp domain | Superantigen, staphylococcal/streptococcal toxin, bacterial | Staphylococcal enterotoxin/Streptococcal pyrogenic exotoxin, conserved site | Staphylococcus aureus exotoxin | Staphylococcal superantigen-like OB-fold domain | Superantigen toxin, C-terminal | Enterotoxin	S	-	GO:0005576	Staphylococcal/Streptococcal toxin, beta-grasp domain|Staphylococcal superantigen-like OB-fold domain
g000122_000016	87 of 1996	20 of 2845	NA	hypothetical bovine pathogenicity island protein	2.96e-13		Intermediate and rare	Core: Inter: 133 Rare: 97	-	-	-	-	-	-
g002955_000007	47 of 1996	1 of 2845	NA	hypothetical protein	4.13e-13		Intermediate and rare	Core: Inter: 425 Rare: 1+130+133+151+30	HNH endonuclease	NUMOD4 | His-Me finger superfamily | HNH nuclease	S	-	GO:0016788	NUMOD4 motif|HNH endonuclease
g002793_000006	43 of 1996	0 of 2845	NA	hypothetical protein	5.21e-13		Lineage specific intermediate	Core: Inter: 126 Rare:	NA	-	NA	NA	-	-
g000100_000020	390 of 1996	307 of 2845	sem	staphylococcal enterotoxin type I	6.84e-13		Core and rare	Core: 121+151+30+50 Inter: Rare: 1+97	Staphylococcal/Streptococcal toxin, OB-fold domain	Enterotoxin | Staphylococcal/Streptococcal toxin, OB-fold | Staphylococcal/Streptococcal toxin, beta-grasp domain | Superantigen, staphylococcal/streptococcal toxin, bacterial | Superantigen toxin, C-terminal	S	-	GO:0090729|GO:0005576	Staphylococcal/Streptococcal toxin, OB-fold domain|Staphylococcal/Streptococcal toxin, beta-grasp domain
g002661_000003	539 of 1996	480 of 2845	NA	hypothetical protein	7.19e-13		Intermediate and rare	Core: Inter: 1+126+130+133+15+151+30+398+425+45+5+59+8+9 Rare: 121+188+72+88+97	Protein of unknown function (DUF1071)	Single-strand annealing protein SAK3	S	-	-	Protein of unknown function (DUF1071)
g000127_1_000013	305 of 1996	215 of 2845	NA	hypothetical protein	8.64e-13		Intermediate and rare	Core: Inter: 126+130+133+15+151+188+30+398+425+88+97 Rare: 1+121+22+45+5+72+8+9	Pfam:DUF955	-	E	-	-	-
g000676_000010	393 of 1996	311 of 2845	scc	fibrinogen-binding protein precursor-related protein	9.15e-13		Multi-lineage core	Core: 121+130+133+425 Inter: Rare:	Staphylococcal complement inhibitor SCIN	Staphylococcal complement inhibitor SCIN | Heat shock protein 70kD, C-terminal domain superfamily	S	-	-	Staphylococcal complement inhibitor SCIN
g002400_000006	51 of 1996	3 of 2845	NA	hypothetical protein	2.1e-12		Intermediate and rare	Core: Inter: 50+97 Rare: 1+15+151+188+8	Cro/C1-type HTH DNA-binding domain	Cro/C1-type helix-turn-helix domain | Lambda repressor-like, DNA-binding domain superfamily	K	ko:K07727	GO:0003677	Cro/C1-type HTH DNA-binding domain
g000057_1_000078	45 of 1996	1 of 2845	NA	phage protein	2.39e-12		Intermediate and rare	Core: Inter: 126 Rare: 425	-	-	-	-	-	-
g001944_000003	125 of 1996	49 of 2845	NA	hypothetical protein	3.28e-12		Intermediate and rare	Core: Inter: 130+151+425+50 Rare: 1+133+398+45+5+8+97	NA	-	NA	NA	-	-
g003013_000003	267 of 1996	180 of 2845	NA	phage transcriptional activator	3.7e-12		Intermediate and rare	Core: Inter: 1+126+15+151+188+30+425+45+5+50+59+72+8 Rare: 121+130+133+398+88+97	-	Transcription activator RinA	-	-	-	-
g006838_000003	214 of 1996	128 of 2845	NA	hypothetical protein	5.27e-12		Intermediate and rare	Core: Inter: 130+425 Rare: 151	NA	MFS transporter superfamily | Major facilitator superfamily domain	NA	NA	GO:0022857	-
g000998_2_000021	44 of 1996	1 of 2845	yopX	YopX-family protein	5.75e-12		Intermediate and rare	Core: Inter: 126 Rare: 8	YopX protein	YopX protein | YopX-like, C-terminal | Conserved hypothetical protein CHP1671	S	-	-	YopX protein
g000057_1_000037	47 of 1996	2 of 2845	NA	phage protein	6.08e-12		Intermediate and rare	Core: Inter: 425 Rare: 398+97	-	-	-	-	-	-
g000059_2_000038	244 of 1996	158 of 2845	NA	hypothetical protein	6.33e-12		Core and rare	Core: 130+425 Inter: Rare: 151	Domain of unknown function (DUF4355)	-	S	-	-	-
g005120_000003	84 of 1996	21 of 2845	NA	hypothetical protein	7.69e-12	CC188	Intermediate and rare	Core: Inter: 188 Rare: 1+398+5+8	NA	-	NA	NA	-	-
g004639_000003	84 of 1996	21 of 2845	NA	hypothetical protein	7.69e-12	CC188	Intermediate and rare	Core: Inter: 188 Rare: 1+398+5+8	NA	-	NA	NA	-	-
g000329_1_000007	174 of 1996	92 of 2845	NA	tetracenomycin polyketide synthesis O-methyltransferase%2C TcmP	8.21e-12	CC188	Core, intermediate and rare	Core: 126 Inter: 188+5+50 Rare: 1+133+398+8+9+97	Leucine carboxyl methyltransferase	S-adenosyl-L-methionine-dependent methyltransferase | Methyltransferase Ppm1/Ppm2/Tcmp | Methyltransferase TcmP-like	Q	-	GO:0008168|GO:0032259	Leucine carboxyl methyltransferase
g000037_2_000138	237 of 1996	152 of 2845	NA	staphylococcal tandem lipoprotein	8.96e-12		Core and rare	Core: 121+133+425 Inter: Rare: 130+151+97	Csa1 family	Csa superfamily | Csa family	M	-	-	Csa1 family
g000055_000024	332 of 1996	251 of 2845	NA	PVL phage protein	1e-11		Intermediate and rare	Core: Inter: 121+126+130+15+151+188+30+398+50+9+97 Rare: 1+425+45+5+59+8+88	PVL ORF-50-like family	-	S	-	-	-
g006679_000003	43 of 1996	1 of 2845	NA	hypothetical protein	1.38e-11		Intermediate and rare	Core: Inter: 151 Rare: 1+130+97	NUMOD4 motif	-	L	-	-	-
g000464_2_000018	216 of 1996	133 of 2845	arsR	arsenical resistance operon repressor	1.85e-11		Intermediate and rare	Core: Inter: 130+425 Rare: 151+398+97	arsenical resistance operon repressor	ArsR-like helix-turn-helix domain | Winged helix DNA-binding domain superfamily | ArsR-type transcription regulator, HTH motif | HTH ArsR-type DNA-binding domain | Winged helix-like DNA-binding domain superfamily	K	ko:K03892	GO:0003700|GO:0006355	Bacterial regulatory protein, arsR family
g000056_1_000044	39 of 1996	0 of 2845	NA	hypothetical protein	1.89e-11		Absent in large lineages	Core: Inter: Rare:	Protein of unknown function (DUF1433)	Protein of unknown function DUF1433	S	-	-	Protein of unknown function (DUF1433)
g000039_1_000125	48 of 1996	3 of 2845	yezG	putative antitoxin YezG	2.64e-11		Lineage specific intermediate	Core: Inter: 50 Rare:	Protein of unknown function, DUF600	Probable antitoxin YezG superfamily | Type VII secretion system protein EsaG-like	S	-	-	Protein of unknown function, DUF600
g000067_000063	141 of 1996	65 of 2845	coa	von Willebrand factor-binding protein	2.72e-11		Multi-lineage core	Core: 425+72 Inter: Rare:	Staphylococcus aureus coagulase	-	S	-	-	-
g000059_2_000031	245 of 1996	163 of 2845	NA	hypothetical protein	3.78e-11		Core and rare	Core: 130+425 Inter: Rare: 151+97	head morphogenesis protein, SPP1 gp7 family	-	S	-	-	-
g006894_000003	74 of 1996	16 of 2845	NA	hypothetical protein	3.94e-11		Intermediate and rare	Core: Inter: 126 Rare: 130+188+30+5+8+97	NA	-	NA	NA	-	-
g000058_1_000056	38 of 1996	0 of 2845	hsdS	restriction endonuclease S subunit	4.64e-11		Lineage specific intermediate	Core: Inter: 97 Rare:	Type I restriction modification DNA specificity domain	Type I restriction modification DNA specificity domain superfamily | Type I restriction modification DNA specificity domain	L	ko:K01154	GO:0003677	Type I restriction modification DNA specificity domain|Type I restriction modification DNA specificity domain
g000047_3_000052	38 of 1996	0 of 2845	set11	superantigen-like protein 7	4.64e-11		Lineage specific intermediate	Core: Inter: 97 Rare:	Staphylococcal superantigen-like OB-fold domain	Staphylococcal enterotoxin/Streptococcal pyrogenic exotoxin, conserved site | Staphylococcal/Streptococcal toxin, beta-grasp domain | Superantigen toxin, C-terminal | Staphylococcus aureus exotoxin | Superantigen, staphylococcal/streptococcal toxin, bacterial	S	-	GO:0005576	Staphylococcal/Streptococcal toxin, beta-grasp domain
g000096_2_000037	38 of 1996	0 of 2845	set15	superantigen-like protein	4.64e-11		Lineage specific intermediate	Core: Inter: 97 Rare:	Staphylococcal superantigen-like OB-fold domain	Superantigen, staphylococcal/streptococcal toxin, bacterial | Superantigen toxin, C-terminal | Enterotoxin | Staphylococcal enterotoxin/Streptococcal pyrogenic exotoxin, conserved site | Staphylococcus aureus exotoxin | Staphylococcal superantigen-like OB-fold domain | Staphylococcal/Streptococcal toxin, beta-grasp domain	S	-	GO:0005576	Staphylococcal superantigen-like OB-fold domain|Staphylococcal/Streptococcal toxin, beta-grasp domain
g000930_000004	38 of 1996	0 of 2845	NA	putative phage capsid protein	4.64e-11		Lineage specific intermediate	Core: Inter: 97 Rare:	NA	-	NA	NA	-	-
g000113_1_000031	38 of 1996	0 of 2845	NA	hypothetical protein	4.64e-11		Lineage specific intermediate	Core: Inter: 97 Rare:	-	-	-	-	-	-
g004713_000006	215 of 1996	134 of 2845	NA	hypothetical protein	4.72e-11		Intermediate and rare	Core: Inter: 130+425 Rare: 151+5	NA	-	NA	NA	-	-
g000168_2_000013	213 of 1996	132 of 2845	arsB	arsenical pump membrane protein	5.04e-11		Intermediate and rare	Core: Inter: 130+425 Rare: 151	Involved in arsenical resistance. Thought to form the channel of an arsenite pump	Arsenical pump membrane protein, ArsB	U	ko:K03893	GO:0015105|GO:0015700|GO:0016021	Arsenical pump membrane protein
g000036_4_000035	54 of 1996	6 of 2845	sdrE	Ser-Asp rich fibrinogen/bone sialoprotein-binding protein SdrE	6.19e-11		Lineage specific core	Core: 126 Inter: Rare:	NA	LPXTG cell wall anchor domain | YSIRK Gram-positive signal peptide | Concanavalin A-like lectin/glucanase domain superfamily	NA	NA	-	LPXTG cell wall anchor motif|YSIRK type signal peptide|Long Rib domain|Long Rib domain|Bacterial lectin
g004576_000003	41 of 1996	1 of 2845	NA	hypothetical protein	7.95e-11		Intermediate and rare	Core: Inter: 151 Rare: 1+30+97	NA	-	NA	NA	-	-
g000852_2_000009	215 of 1996	135 of 2845	mecI	methicillin resistance repressor MecI	7.96e-11		Intermediate and rare	Core: Inter: 130+425 Rare: 151	Penicillinase repressor	BlaI transcriptional regulatory family | Winged helix DNA-binding domain superfamily | Winged helix-like DNA-binding domain superfamily	K	ko:K02171,ko:K02546	GO:0003677|GO:0045892	Penicillinase repressor
g000311_2_000014	215 of 1996	135 of 2845	arsC	arsenate reductase (glutaredoxin)	7.96e-11		Intermediate and rare	Core: Inter: 130+425 Rare: 151+398	Catalyzes the reduction of arsenate As(V) to arsenite As(III)	Phosphotyrosine protein phosphatase I | Phosphotyrosine protein phosphatase I superfamily | Arsenate reductase ArsC	T	ko:K03741	GO:0004725|GO:0030612|GO:0046685	Low molecular weight phosphotyrosine protein phosphatase
g002939_000003	215 of 1996	135 of 2845	NA	KsdD-like steroid dehydrogenase	7.96e-11		Intermediate and rare	Core: Inter: 130+425 Rare: 151+30	FAD binding domain	Uncharacterised conserved protein UCP036654 | FAD-dependent oxidoreductase 2, FAD binding domain | Succinate dehydrogenase/fumarate reductase flavoprotein, catalytic domain superfamily | FAD/NAD(P)-binding domain superfamily	C	ko:K07077	GO:0016627	FAD binding domain
g000207_2_000012	215 of 1996	135 of 2845	lip	triacylglycerol lipase	7.96e-11		Intermediate and rare	Core: Inter: 130+425 Rare: 151	acetyltransferases and hydrolases with the alpha beta hydrolase fold	Alpha/Beta hydrolase fold	D	ko:K01046	-	-
g000286_2_000017	190 of 1996	111 of 2845	NA	hypothetical protein	9.16e-11		Core, intermediate and rare	Core: 45 Inter: 130+425 Rare: 133+151	Protein of unknown function (DUF1433)	Protein of unknown function DUF1433	S	-	-	Protein of unknown function (DUF1433)
g002792_1_000007	95 of 1996	31 of 2845	NA	hypothetical protein	1.07e-10		Intermediate and rare	Core: Inter: 130+133+425 Rare: 1+151+8+97	NA	-	NA	NA	-	-
g000387_000016	37 of 1996	0 of 2845	NA	pathogenicity island protein	1.14e-10		Lineage specific intermediate	Core: Inter: 97 Rare:	-	-	-	-	-	-
g000067_000049	51 of 1996	5 of 2845	coa	staphylocoagulase precursor%2C Coa_1	1.17e-10		Lineage specific core	Core: 50 Inter: Rare:	Staphylococcus aureus coagulase	Staphylocoagulase, N-terminal, subdomain 1 | Staphylcoagulase, N-terminal, subdomain 2	S	-	-	Staphylococcus aureus coagulase
g004221_000003	51 of 1996	5 of 2845	NA	hypothetical protein	1.17e-10		Lineage specific core	Core: 50 Inter: Rare:	NA	-	NA	NA	-	-
g000076_2_000026	51 of 1996	5 of 2845	NA	hypothetical protein	1.17e-10		Lineage specific core	Core: 50 Inter: Rare:	NA	-	NA	NA	-	-
g000076_2_000030	51 of 1996	5 of 2845	NA	hypothetical protein	1.17e-10		Lineage specific core	Core: 50 Inter: Rare:	NA	-	NA	NA	-	-
g001896_2_000011	214 of 1996	135 of 2845	mecA	penicillin-binding protein 2 prime	1.19e-10		Intermediate and rare	Core: Inter: 130+425 Rare: 151	NTF2-like N-terminal transpeptidase domain	Penicillin-binding protein, dimerisation domain superfamily | Beta-lactamase/transpeptidase-like | NTF2-like N-terminal transpeptidase | Penicillin-binding protein, dimerisation domain | Penicillin-binding protein, transpeptidase | NTF2-like domain superfamily	M	ko:K02545,ko:K21467	GO:0008658|GO:0046677	NTF2-like N-terminal transpeptidase domain|Penicillin-binding Protein dimerisation domain|Penicillin binding protein transpeptidase domain
g002395_000010	214 of 1996	135 of 2845	dinG	DNA polymerase III%2C epsilon subunit/ATP-dependent helicase DinG	1.19e-10		Intermediate and rare	Core: Inter: 130+425 Rare: 151	helicase involved in DNA repair and perhaps also replication	Helicase superfamily 1/2, ATP-binding domain | P-loop containing nucleoside triphosphate hydrolase | Helicase superfamily 1/2, DinG/Rad3-like | ATP-dependent helicase, C-terminal | DEAD/DEAH box helicase domain | Helicase superfamily 1/2, ATP-binding domain, DinG/Rad3-type	L	ko:K03722	GO:0003676|GO:0004386|GO:0005524|GO:0006139|GO:0016818	Helicase C-terminal domain|DEAD/DEAH box helicase
g000712_2_000005	214 of 1996	135 of 2845	NA	putative flavin reductase	1.19e-10		Intermediate and rare	Core: Inter: 130+425 Rare: 151	COG1853 Conserved protein domain typically associated with flavoprotein oxygenases, DIM6 NTAB family	FMN-binding split barrel | Flavin reductase like domain	S	-	GO:0010181	Flavin reductase like domain
g000294_000038	214 of 1996	135 of 2845	NA	hypothetical protein	1.19e-10		Intermediate and rare	Core: Inter: 130+425 Rare: 151	Domain of unknown function (DUF1413)	Protein of unknown function DUF1413	S	-	-	Domain of unknown function (DUF1413)
g000154_000042	214 of 1996	135 of 2845	NA	hypothetical protein	1.19e-10		Intermediate and rare	Core: Inter: 130+425 Rare: 151	Domain of unknown function (DUF927)	Cch, helix turn helix domain | Domain of unknown function DUF927	L	-	-	Cch helix turn helix domain|Domain of unknown function (DUF927)
g000286_2_000018	226 of 1996	147 of 2845	NA	hypothetical protein	1.37e-10		Core and rare	Core: 133+188+72 Inter: Rare: 1	Protein of unknown function (DUF1433)	Protein of unknown function DUF1433	S	-	-	Protein of unknown function (DUF1433)
g003032_000005	127 of 1996	56 of 2845	NA	hypothetical protein	1.62e-10		Intermediate and rare	Core: Inter: 126+151+398 Rare: 1+130+188+30+45+5+8+9+97	NA	-	NA	NA	-	-
g000838_1_000006	190 of 1996	112 of 2845	NA	hypothetical protein	1.66e-10		Core, intermediate and rare	Core: 45 Inter: 130+425 Rare: 133+151	multivesicular body membrane disassembly	Alpha/Beta hydrolase fold	IU	-	-	-
g000424_000011	57 of 1996	8 of 2845	NA	hypothetical protein	1.68e-10		Intermediate and rare	Core: Inter: 45 Rare: 130+8	-	-	-	-	-	-
g000145_000038	213 of 1996	135 of 2845	NA	hypothetical protein	1.78e-10		Intermediate and rare	Core: Inter: 130+425 Rare: 151	Staphylococcal protein of unknown function (DUF960)	Protein of unknown function DUF960	L	-	-	Staphylococcal protein of unknown function (DUF960)
g000257_2_000010	213 of 1996	135 of 2845	mecR1	methicillin-resistance regulatory protein MecR1	1.78e-10		Intermediate and rare	Core: Inter: 130+425 Rare: 151	Regulatory protein BlaR1	Beta-lactamase/transpeptidase-like | Penicillin-binding protein, transpeptidase | Peptidase M56	KTV	ko:K02172,ko:K02547	GO:0008658	Penicillin binding protein transpeptidase domain|BlaR1 peptidase M56
g001660_1_000005	213 of 1996	135 of 2845	NA	putative transcriptional regulator	1.78e-10		Intermediate and rare	Core: Inter: 130+425 Rare: 151	-	Helix-turn-helix, type 11	-	-	-	HTH domain
g000611_2_000013	213 of 1996	135 of 2845	NA	ABC superfamily ATP binding cassette transporter%2C membrane protein	1.78e-10		Intermediate and rare	Core: Inter: 130+425 Rare: 151	ABC transporter (permease)	ABC3 transporter permease protein domain	V	ko:K02004	GO:0016020	FtsX-like permease family
g000446_2_000012	213 of 1996	135 of 2845	blaZ	beta-lactamase precursor%2C BlaZ	1.78e-10		Intermediate and rare	Core: Inter: 130+425 Rare: 151	beta-lactamase	Beta-lactamase class A, catalytic domain | Beta-lactamase/transpeptidase-like | Beta-lactamase, class-A active site | Beta-lactamase, class-A	V	ko:K17836,ko:K18766	GO:0008800|GO:0017001|GO:0030655|GO:0046677	Beta-lactamase enzyme family
g004362_000004	213 of 1996	135 of 2845	NA	hypothetical protein	1.78e-10		Intermediate and rare	Core: Inter: 130+425 Rare: 151	NA	-	NA	NA	-	-
g004414_000005	213 of 1996	135 of 2845	NA	hypothetical protein	1.78e-10		Intermediate and rare	Core: Inter: 130+425 Rare: 151	NA	-	NA	NA	-	-
g005587_000003	213 of 1996	135 of 2845	NA	hypothetical protein	1.78e-10		Intermediate and rare	Core: Inter: 130+425 Rare: 151	NA	-	NA	NA	-	-
g002328_000008	213 of 1996	135 of 2845	NA	hypothetical protein	1.78e-10		Intermediate and rare	Core: Inter: 130+425 Rare: 151	-	-	-	-	-	-
g000046_1_000020	43 of 1996	2 of 2845	NA	hypothetical protein	1.87e-10		Intermediate and rare	Core: Inter: 425 Rare: 130	Protein of unknown function (DUF1381)	Protein of unknown function DUF1381	S	-	-	Protein of unknown function (DUF1381)
g000875_2_000021	214 of 1996	136 of 2845	NA	ABC superfamily ATP binding cassette transporter%2C binding protein	2e-10		Intermediate and rare	Core: Inter: 130+425 Rare: 151	ABC transporter, ATP-binding protein	-	V	ko:K02003	-	-
g000180_1_000015	212 of 1996	134 of 2845	ccrA	cassette chromosome recombinase A1	2.2e-10		Intermediate and rare	Core: Inter: 130+425 Rare: 151	Recombinase zinc beta ribbon domain	Resolvase, N-terminal catalytic domain | Recombinase zinc beta ribbon domain | DNA-binding recombinase domain | Resolvase-like, N-terminal catalytic domain superfamily | DNA-binding recombinase domain superfamily	L	-	GO:0000150|GO:0003677|GO:0006310	Recombinase zinc beta ribbon domain|Resolvase, N terminal domain|Recombinase
g000075_000029	50 of 1996	5 of 2845	hysA	hyaluronate lyase 2	2.63e-10		Lineage specific core	Core: 50 Inter: Rare:	Polysaccharide lyase family 8, N terminal alpha-helical domain	Glycoside hydrolase-type carbohydrate-binding | Polysaccharide lyase family 8-like, C-terminal | Chondroitin AC/alginate lyase | Polysaccharide lyase 8 | Polysaccharide lyase 8, N-terminal alpha-helical | Galactose mutarotase-like domain superfamily | Polysaccharide lyase family 8, C-terminal | Polysaccharide lyase family 8, central domain	N	ko:K01727	GO:0030246|GO:0005975|GO:0016829|GO:0003824|GO:0005576	Polysaccharide lyase family 8, N terminal alpha-helical domain|Polysaccharide lyase family 8, C-terminal beta-sandwich domain|Polysaccharide lyase family 8, super-sandwich domain
g000037_2_000122	50 of 1996	5 of 2845	NA	staphylococcal tandem lipoprotein	2.63e-10		Lineage specific core	Core: 50 Inter: Rare:	Csa1 family	Csa superfamily | Csa family	M	-	-	Csa1 family
g000037_2_000126	50 of 1996	5 of 2845	NA	staphylococcal tandem lipoprotein	2.63e-10		Lineage specific core	Core: 50 Inter: Rare:	Csa1 family	Csa family | Csa superfamily	M	-	-	Csa1 family
g000518_1_000006	36 of 1996	0 of 2845	NA	putative DNA primase-phage associated	2.79e-10		Multi-lineage rare	Core: Inter: Rare: 5+97	D5 N terminal like	P-loop containing nucleoside triphosphate hydrolase | Bacteriophage/plasmid primase, P4, C-terminal | DNA primase, phage/plasmid | DNA primase/nucleoside triphosphatase, C-terminal | Helicase, superfamily 3, DNA virus	S	ko:K06919	-	D5 N terminal like|Poxvirus D5 protein-like
g000197_000017	36 of 1996	0 of 2845	NA	hypothetical protein	2.79e-10		Intermediate and rare	Core: Inter: 50 Rare: 151+425+97	NA	-	NA	NA	-	-
g000157_000035	213 of 1996	136 of 2845	NA	hypothetical protein	2.96e-10		Intermediate and rare	Core: Inter: 130+425 Rare: 151	Pfam:DUF950	S. aureus uracil DNA glycosylase inhibitor | Uracil DNA glycosylase inhibitor superfamily	S	-	-	S. aureus uracil DNA glycosylase inhibitor
g000143_000022	213 of 1996	136 of 2845	NA	hypothetical protein	2.96e-10		Intermediate and rare	Core: Inter: 130+425 Rare: 151	Protein of unknown function (DUF1643)	Uncharacterised conserved protein UCP032209 | Protein of unknown function DUF1643	V	-	-	Protein of unknown function (DUF1643)
g001204_000004	286 of 1996	211 of 2845	NA	putative plasmid copy control protein	3.02e-10	CC1	Intermediate and rare	Core: Inter: 1+121+126+130+133+188+30+59+8+88+97 Rare: 15+151+398+45+5	sequence-specific DNA binding	Cro/C1-type helix-turn-helix domain | Lambda repressor-like, DNA-binding domain superfamily	S	-	GO:0003677	Helix-turn-helix
g000262_000028	75 of 1996	19 of 2845	NA	hypothetical protein	3.67e-10	CC188	Intermediate and rare	Core: Inter: 188 Rare: 1+133+398+8	Protein of unknown function (DUF3102)	-	S	-	-	-
g000169_1_000019	212 of 1996	135 of 2845	ccrB	cassette chromosome recombinase B	3.77e-10		Intermediate and rare	Core: Inter: 130+425 Rare: 151	Recombinase	Resolvase, N-terminal catalytic domain | DNA-binding recombinase domain | Zinc finger, Ogr/Delta-type | Recombinase, conserved site | Resolvase-like, N-terminal catalytic domain superfamily | DNA-binding recombinase domain superfamily	L	ko:K06400	GO:0000150|GO:0003677|GO:0006310	Resolvase, N terminal domain|Recombinase|Ogr/Delta-like zinc finger
g000169_2_000029	212 of 1996	135 of 2845	NA	hypothetical protein	3.77e-10		Intermediate and rare	Core: Inter: 130+425 Rare: 151	-	-	-	-	-	-
g000128_1_000023	35 of 1996	0 of 2845	NA	hypothetical mobile element-associated protein	6.84e-10		Lineage specific rare	Core: Inter: Rare: 97	Protein of unknown function (DUF1474)	-	S	-	-	-
g000214_000005	35 of 1996	0 of 2845	NA	hypothetical protein	6.84e-10		Lineage specific rare	Core: Inter: Rare: 97	NA	-	NA	NA	-	-
g000037_3_000043	55 of 1996	8 of 2845	lpl1	staphylococcal tandem lipoprotein	7.54e-10		Core, intermediate and rare	Core: 126 Inter: 9 Rare: 1	Belongs to the staphylococcal tandem lipoprotein family	Csa family | Csa superfamily	M	-	-	Csa1 family
g003554_000003	94 of 1996	33 of 2845	NA	hypothetical protein	9.04e-10		Intermediate and rare	Core: Inter: 133 Rare: 1+121+130+151+30+398+425+9+97	NA	-	NA	NA	-	-
g001654_000022	53 of 1996	7 of 2845	NA	hypothetical protein	9.68e-10		Intermediate and rare	Core: Inter: 50+97 Rare: 1+130+133+151+30+425+9	Cro/C1-type HTH DNA-binding domain	-	K	-	-	-
g001219_000010	90 of 1996	30 of 2845	NA	hypothetical protein	1.18e-09		Intermediate and rare	Core: Inter: 133 Rare: 121+151+188+398+9+97	BRO family, N-terminal domain	-	K	-	-	-
g003540_000005	58 of 1996	10 of 2845	NA	hypothetical protein	1.44e-09		Intermediate and rare	Core: Inter: 425 Rare: 130+398	NA	-	NA	NA	-	-
g000114_5_000042	34 of 1996	0 of 2845	NA	PTS system trehalose-specific IIBC component	1.68e-09		Lineage specific rare	Core: Inter: Rare: 97	PTS system	-	G	ko:K02818,ko:K02819	-	-
g002522_000007	34 of 1996	0 of 2845	NA	hypothetical protein	1.68e-09		Multi-lineage rare	Core: Inter: Rare: 133+151+97	NA	-	NA	NA	-	-
g003437_000007	34 of 1996	0 of 2845	NA	hypothetical protein	1.68e-09		Lineage specific rare	Core: Inter: Rare: 97	NA	-	NA	NA	-	-
g003402_000004	34 of 1996	0 of 2845	NA	hypothetical protein	1.68e-09		Lineage specific rare	Core: Inter: Rare: 97	NA	-	NA	NA	-	-
g001963_000006	34 of 1996	0 of 2845	NA	hypothetical protein	1.68e-09		Multi-lineage rare	Core: Inter: Rare: 126+97	NA	-	NA	NA	-	-
g000264_000007	37 of 1996	1 of 2845	NA	hypothetical protein	2.61e-09		Lineage specific intermediate	Core: Inter: 97 Rare:	NA	-	NA	NA	-	-
g006234_000003	93 of 1996	33 of 2845	NA	hypothetical protein	2.64e-09		Intermediate and rare	Core: Inter: 133 Rare: 1+121+130+30+398+425+9+97	NA	Cro/C1-type helix-turn-helix domain | Lambda repressor-like, DNA-binding domain superfamily	NA	NA	GO:0003677	Helix-turn-helix
g000233_1_000020	75 of 1996	21 of 2845	flr	formyl peptide receptor-like 1 inhibitory protein	3.82e-09		Lineage specific intermediate	Core: Inter: 133 Rare:	NA	FPRL1 inhibitory protein | FPRL1/chemotaxis inhibitory protein superfamily | FPRL1/chemotaxis inhibitory protein	NA	NA	-	Formyl peptide receptor-like 1 inhibitory protein
g000132_000037	275 of 1996	206 of 2845	lexA	phage transcriptional regulator	3.83e-09	CC1	Intermediate and rare	Core: Inter: 1+121+126+130+133+188+30+59+8+88+97 Rare: 15+151+398+425+5	sequence-specific DNA binding	Cro/C1-type helix-turn-helix domain | Peptidase S24/S26A/S26B/S26C | LexA/Signal peptidase-like superfamily | LexA-like | Lambda repressor-like, DNA-binding domain superfamily	S	-	GO:0003677	Peptidase S24-like|Helix-turn-helix
g001946_000005	69 of 1996	17 of 2845	NA	hypothetical protein	3.83e-09		Intermediate and rare	Core: Inter: 126+133+50 Rare: 121+130+15+151+188+97	-	-	-	-	-	-
g001707_000006	106 of 1996	44 of 2845	NA	acetyltransferase (GNAT) family protein	4.05e-09		Intermediate and rare	Core: Inter: 130 Rare: 1+133+425+8	Acetyltransferase (GNAT) domain	-	K	-	-	-
g000110_2_000025	33 of 1996	0 of 2845	NA	bacteriophage terminase small subunit	4.1e-09		Lineage specific intermediate	Core: Inter: 126 Rare:	terminase small subunit	Terminase small subunit | Terminase small subunit, N-terminal DNA-binding domain, HTH motif superfamily	L	ko:K07474	GO:0006323	Terminase small subunit
g000094_2_000008	33 of 1996	0 of 2845	NA	phage protein	4.1e-09		Lineage specific intermediate	Core: Inter: 126 Rare:	Putative mobile pathogenicity island	Putative mobile pathogenicity island | Putative mobile pathogenicity island, N-terminal domain	S	-	-	Putative mobile pathogenicity island
g000128_3_000031	33 of 1996	0 of 2845	NA	hypothetical mobile element-associated protein	4.1e-09		Lineage specific intermediate	Core: Inter: 126 Rare:	Protein of unknown function (DUF1474)	Protein of unknown function DUF1474	S	-	-	Protein of unknown function (DUF1474)
g000124_2_000017	33 of 1996	0 of 2845	NA	putative phage primase	4.1e-09		Lineage specific intermediate	Core: Inter: 126 Rare:	Primase C terminal 1 (PriCT-1)	Primase, C-terminal 1	S	-	-	Primase C terminal 1 (PriCT-1)
g001451_000006	33 of 1996	0 of 2845	NA	integrase-like protein	4.1e-09		Lineage specific intermediate	Core: Inter: 126 Rare:	Belongs to the 'phage' integrase family	Integrase, SAM-like, N-terminal | AP2-like integrase, N-terminal domain | Integrase, catalytic domain | Integrase-like, catalytic domain superfamily | DNA breaking-rejoining enzyme, catalytic core | Integrase/recombinase, N-terminal	L	-	GO:0003677|GO:0015074|GO:0006310	Phage integrase, N-terminal SAM-like domain|Arm DNA-binding domain|Phage integrase family
g000666_3_000009	33 of 1996	0 of 2845	pemK	PemK-like growth inhibitor protein	4.1e-09		Lineage specific intermediate	Core: Inter: 126 Rare:	PemK-like, MazF-like toxin of type II toxin-antitoxin system	Plasmid maintenance toxin/Cell growth inhibitor | mRNA interferase PemK-like	T	-	GO:0003677	PemK-like, MazF-like toxin of type II toxin-antitoxin system
g002787_000010	33 of 1996	0 of 2845	NA	hypothetical protein	4.1e-09		Lineage specific intermediate	Core: Inter: 126 Rare:	Helix-turn-helix XRE-family like proteins	Cro/C1-type helix-turn-helix domain | Lambda repressor-like, DNA-binding domain superfamily	K	-	GO:0003677	Helix-turn-helix
g006273_000003	33 of 1996	0 of 2845	NA	hypothetical protein	4.1e-09		Lineage specific intermediate	Core: Inter: 126 Rare:	DUF218 domain	Domain of unknown function DUF218 | Rossmann-like alpha/beta/alpha sandwich fold	S	-	-	DUF218 domain
g003959_000003	33 of 1996	0 of 2845	NA	hypothetical protein	4.1e-09		Lineage specific intermediate	Core: Inter: 126 Rare:	CDP-Glycerol:Poly(glycerophosphate) glycerophosphotransferase	CDP-glycerol glycerophosphotransferase | CDP-glycerol glycerophosphotransferase, C-terminal domain	M	-	GO:0016020|GO:0047355	CDP-Glycerol:Poly(glycerophosphate) glycerophosphotransferase
g005648_000003	33 of 1996	0 of 2845	NA	spore coat protein	4.1e-09		Lineage specific intermediate	Core: Inter: 126 Rare:	sporulation resulting in formation of a cellular spore	-	M	-	-	-
g000055_000028	33 of 1996	0 of 2845	NA	phiSLT PVL-like protein	4.1e-09		Lineage specific rare	Core: Inter: Rare: 97	PVL ORF-50-like family	-	S	-	-	-
g008024_000003	33 of 1996	0 of 2845	NA	hypothetical protein	4.1e-09		Lineage specific intermediate	Core: Inter: 126 Rare:	NA	-	NA	NA	-	-
g004237_000005	33 of 1996	0 of 2845	NA	hypothetical protein	4.1e-09		Lineage specific intermediate	Core: Inter: 126 Rare:	NA	-	NA	NA	-	-
g008486_000003	33 of 1996	0 of 2845	NA	hypothetical protein	4.1e-09		Lineage specific intermediate	Core: Inter: 126 Rare:	-	Putative DNA-binding domain superfamily	-	-	-	-
g000750_000005	33 of 1996	0 of 2845	NA	pathogenicity island protein	4.1e-09		Lineage specific intermediate	Core: Inter: 126 Rare:	-	-	-	-	-	-
g000454_2_000006	33 of 1996	0 of 2845	NA	hypothetical mobile element-associated protein	4.1e-09		Lineage specific intermediate	Core: Inter: 126 Rare:	-	-	-	-	-	-
g000497_2_000010	33 of 1996	0 of 2845	NA	putative mobile element-associated protein	4.1e-09		Lineage specific intermediate	Core: Inter: 126 Rare:	-	-	-	-	-	-
g000902_000008	51 of 1996	7 of 2845	NA	hypothetical protein	4.11e-09		Intermediate and rare	Core: Inter: 50+97 Rare: 1+130+133+151+30+425+9	Helix-turn-helix XRE-family like proteins	Cro/C1-type helix-turn-helix domain | Lambda repressor-like, DNA-binding domain superfamily	K	-	GO:0003677	Helix-turn-helix
g000173_000007	572 of 1996	556 of 2845	NA	hypothetical protein	5.23e-09		Core, intermediate and rare	Core: 15+5 Inter: 97 Rare: 1+151+8	TfoX N-terminal domain	TfoX, N-terminal	K	-	-	TfoX N-terminal domain
g003391_000005	211 of 1996	141 of 2845	NA	hypothetical protein	5.63e-09		Intermediate and rare	Core: Inter: 1+126+130+15+30+45+59+8+97 Rare: 133+398+425+5+88	NA	-	NA	NA	-	-
g000238_000009	513 of 1996	483 of 2845	NA	putative phage minor structural protein	6.07e-09		Intermediate and rare	Core: Inter: 1+126+130+133+15+30+398+425+45+5+59+8+9+97 Rare: 121+22+88	Prophage endopeptidase tail	SGNH hydrolase-type esterase domain | Prophage tail endopeptidase | SGNH hydrolase superfamily	E	-	-	GDSL-like Lipase/Acylhydrolase family|Prophage endopeptidase tail
g000051_2_000032	36 of 1996	1 of 2845	NA	transcriptional activator	6.23e-09		Lineage specific intermediate	Core: Inter: 97 Rare:	Transcriptional activator RinB	Transcription activator RinB	S	-	GO:0006355	Transcriptional activator RinB
g000128_1_000022	36 of 1996	1 of 2845	NA	hypothetical mobile element-associated protein	6.23e-09		Intermediate and rare	Core: Inter: 133 Rare: 1	Protein of unknown function (DUF1474)	-	S	-	-	-
g007371_000003	36 of 1996	1 of 2845	NA	hypothetical protein	6.23e-09		Lineage specific intermediate	Core: Inter: 50 Rare:	NA	-	NA	NA	-	-
g000057_2_000106	36 of 1996	1 of 2845	NA	phage protein	6.23e-09		Lineage specific intermediate	Core: Inter: 97 Rare:	NA	-	NA	NA	-	-
g000057_1_000086	36 of 1996	1 of 2845	NA	phage protein	6.23e-09		Lineage specific intermediate	Core: Inter: 97 Rare:	-	-	-	-	-	-
g000620_1_000009	513 of 1996	484 of 2845	NA	phage tail protein	6.38e-09		Intermediate and rare	Core: Inter: 1+126+130+133+15+30+398+425+45+5+59+8+9+97 Rare: 121+151+22+88	Phage tail protein	Siphovirus-type tail component	S	-	-	Phage tail protein
g000039_1_000100	66 of 1996	16 of 2845	yezG	putative antitoxin YezG	7.13e-09		Intermediate and rare	Core: Inter: 133 Rare: 188	Protein of unknown function, DUF600	Probable antitoxin YezG superfamily | Type VII secretion system protein EsaG-like	S	-	-	Protein of unknown function, DUF600
g000740_000008	41 of 1996	3 of 2845	NA	hypothetical protein	9.1e-09		Intermediate and rare	Core: Inter: 425 Rare: 1+130+151	NA	-	NA	NA	-	-
g000058_1_000063	32 of 1996	0 of 2845	hsdS	restriction endonuclease S subunit	1e-08		Absent in large lineages	Core: Inter: Rare:	Type I restriction modification DNA specificity domain protein	Type I restriction modification DNA specificity domain | Type I restriction modification DNA specificity domain superfamily	V	ko:K01154	GO:0003677	Type I restriction modification DNA specificity domain|Type I restriction modification DNA specificity domain
g000164_1_000018	32 of 1996	0 of 2845	NA	superantigen-like protein	1e-08		Absent in large lineages	Core: Inter: Rare:	Staphylococcal superantigen-like OB-fold domain	Superantigen, staphylococcal/streptococcal toxin, bacterial | Staphylococcus aureus exotoxin | Staphylococcal superantigen-like OB-fold domain | Staphylococcal/Streptococcal toxin, beta-grasp domain | Superantigen toxin, C-terminal | Staphylococcal enterotoxin/Streptococcal pyrogenic exotoxin, conserved site | Enterotoxin	S	-	GO:0005576	Staphylococcal superantigen-like OB-fold domain|Staphylococcal/Streptococcal toxin, beta-grasp domain
g000075_000032	32 of 1996	0 of 2845	hysA	hyaluronate lyase 2	1e-08		Absent in large lineages	Core: Inter: Rare:	Polysaccharide lyase family 8, N terminal alpha-helical domain	Polysaccharide lyase family 8, central domain | Galactose mutarotase-like domain superfamily | Polysaccharide lyase 8, N-terminal alpha-helical | Polysaccharide lyase family 8, C-terminal | Glycoside hydrolase-type carbohydrate-binding | Polysaccharide lyase family 8-like, C-terminal | Chondroitin AC/alginate lyase | Polysaccharide lyase 8	N	ko:K01727	GO:0005576|GO:0016829|GO:0003824|GO:0005975|GO:0030246	Polysaccharide lyase family 8, super-sandwich domain|Polysaccharide lyase family 8, N terminal alpha-helical domain|Polysaccharide lyase family 8, C-terminal beta-sandwich domain
g000075_000050	32 of 1996	0 of 2845	NA	hyaluronate lyase 2	1e-08		Absent in large lineages	Core: Inter: Rare:	NA	Polysaccharide lyase family 8, C-terminal | Polysaccharide lyase family 8-like, C-terminal	NA	NA	GO:0005576|GO:0016829|GO:0005975	Polysaccharide lyase family 8, C-terminal beta-sandwich domain
g000326_1_000006	32 of 1996	0 of 2845	NA	hypothetical protein	1e-08		Lineage specific intermediate	Core: Inter: 126 Rare:	Domain of unknown function (DUF927)	Domain of unknown function DUF927	L	-	-	Domain of unknown function (DUF927)
g000544_000009	32 of 1996	0 of 2845	tcaA	teicoplanin resistance associated membrane protein TcaA protein	1e-08		Multi-lineage rare	Core: Inter: Rare: 133+151+97	response to antibiotic	-	S	-	-	-
g002254_000008	32 of 1996	0 of 2845	NA	hypothetical protein	1e-08		Multi-lineage rare	Core: Inter: Rare: 133+151+97	NA	-	NA	NA	-	-
g001995_000004	32 of 1996	0 of 2845	NA	hypothetical protein	1e-08		Lineage specific rare	Core: Inter: Rare: 50	NA	-	NA	NA	-	-
g006209_000003	32 of 1996	0 of 2845	NA	hypothetical protein	1e-08		Lineage specific intermediate	Core: Inter: 126 Rare:	NA	-	NA	NA	-	-
g002902_000003	108 of 1996	47 of 2845	NA	PemK-like growth inhibitor	1.08e-08		Intermediate and rare	Core: Inter: 130 Rare: 1+133+398+425+5+8	Pfam:PemK_toxin	-	S	-	-	-
g001253_000009	65 of 1996	16 of 2845	NA	hypothetical protein	1.39e-08		Lineage specific intermediate	Core: Inter: 130 Rare:	Cro/C1-type HTH DNA-binding domain	Cro/C1-type helix-turn-helix domain | Lambda repressor-like, DNA-binding domain superfamily	K	ko:K07727	GO:0003677	Cro/C1-type HTH DNA-binding domain
g007332_000003	35 of 1996	1 of 2845	NA	hypothetical protein	1.49e-08		Lineage specific intermediate	Core: Inter: 97 Rare:	NA	-	NA	NA	-	-
g000116_1_000009	35 of 1996	1 of 2845	NA	hypothetical protein	1.49e-08		Lineage specific intermediate	Core: Inter: 50 Rare:	-	-	-	-	-	-
g000106_2_000023	101 of 1996	42 of 2845	NA	hypothetical protein	1.61e-08		Intermediate and rare	Core: Inter: 126+151+188 Rare: 1+30+398+45+5+72+8+88+97	-	-	-	-	-	-
g000205_000003	547 of 1996	530 of 2845	NA	phage minor head protein	1.71e-08		Intermediate and rare	Core: Inter: 1+126+130+133+15+30+398+425+45+5+59+8+9+97 Rare: 121+151+188+22+88	Phage portal protein, SPP1 Gp6-like	Portal protein | Phage head morphogenesis domain | Portal protein, SPP1-type	S	-	-	Phage portal protein, SPP1 Gp6-like|Phage Mu protein F like protein
g001065_1_000006	326 of 1996	268 of 2845	NA	hypothetical protein	2.03e-08		Intermediate and rare	Core: Inter: 1+121+188+22+30+398+425+45+8+9+97 Rare: 130+15+151+5+59+72+88	AAA domain	P-loop containing nucleoside triphosphate hydrolase	S	-	-	AAA domain
g003093_000005	40 of 1996	3 of 2845	NA	hypothetical protein	2.08e-08		Intermediate and rare	Core: Inter: 425 Rare: 1+130+151	sequence-specific DNA binding	Cro/C1-type helix-turn-helix domain | Lambda repressor-like, DNA-binding domain superfamily	S	-	GO:0003677	Helix-turn-helix
g000039_1_000155	31 of 1996	0 of 2845	yezG	putative antitoxin YezG	2.46e-08		Absent in large lineages	Core: Inter: Rare:	Protein of unknown function, DUF600	Type VII secretion system protein EsaG-like | Probable antitoxin YezG superfamily	S	-	-	Protein of unknown function, DUF600
g000039_1_000158	31 of 1996	0 of 2845	yezG	putative antitoxin YezG	2.46e-08		Absent in large lineages	Core: Inter: Rare:	Protein of unknown function, DUF600	Probable antitoxin YezG superfamily | Type VII secretion system protein EsaG-like	S	-	-	Protein of unknown function, DUF600
g008539_000003	31 of 1996	0 of 2845	NA	hypothetical protein	2.46e-08		Lineage specific intermediate	Core: Inter: 126 Rare:	NA	-	NA	NA	-	-
g004584_000003	31 of 1996	0 of 2845	NA	hypothetical protein	2.46e-08		Lineage specific intermediate	Core: Inter: 126 Rare:	NA	-	NA	NA	-	-
g000232_000013	31 of 1996	0 of 2845	NA	hypothetical protein	2.46e-08		Absent in large lineages	Core: Inter: Rare:	NA	-	NA	NA	-	-
g001403_1_000007	31 of 1996	0 of 2845	NA	hypothetical protein	2.46e-08	CC1	Intermediate and rare	Core: Inter: 1 Rare: 133+97	-	-	-	-	-	-
g000067_000068	42 of 1996	4 of 2845	coa	staphylocoagulase precursor%2C Coa_1	2.75e-08		Intermediate and rare	Core: Inter: 50 Rare: 133+97	Staphylococcus aureus coagulase	Staphylocoagulase, N-terminal, subdomain 1 | Staphylcoagulase, N-terminal, subdomain 2	S	-	-	Staphylococcus aureus coagulase
g004329_000003	42 of 1996	4 of 2845	NA	hypothetical protein	2.75e-08		Intermediate and rare	Core: Inter: 425 Rare: 1+130	NA	-	NA	NA	-	-
g000539_000005	515 of 1996	492 of 2845	NA	putative phage head-tail adaptor	2.87e-08		Intermediate and rare	Core: Inter: 1+126+130+133+15+30+398+425+45+5+59+8+9+97 Rare: 121+151+22+88	-	Bacteriophage SPP1, head-tail adaptor superfamily | Bacteriophage SPP1, head-tail adaptor	-	-	-	-
g000377_1_000006	106 of 1996	47 of 2845	NA	Rho termination factor domain-containing protein	3.01e-08		Intermediate and rare	Core: Inter: 1+133+50 Rare: 126+130+151+188+30+425+45+5+8+88+97	NA	-	NA	NA	-	-
g000518_2_000011	37 of 1996	2 of 2845	NA	putative DNA primase-phage associated	3.07e-08		Multi-lineage rare	Core: Inter: Rare: 1+133+5+97	D5 N terminal like	DNA primase, phage/plasmid | Helicase, superfamily 3, DNA virus | Bacteriophage/plasmid primase, P4, C-terminal | P-loop containing nucleoside triphosphate hydrolase	S	ko:K06919	-	-
g004272_000005	37 of 1996	2 of 2845	NA	hypothetical protein	3.07e-08		Multi-lineage rare	Core: Inter: Rare: 1+133+5+97	-	-	-	-	-	-
g000493_000014	348 of 1996	294 of 2845	NA	phage protein	3.12e-08		Intermediate and rare	Core: Inter: 126+130+133+30+398+425+45+9+97 Rare: 1+121+15+22+5+59+8+88	exonuclease activity	-	S	-	-	-
g002527_000004	109 of 1996	49 of 2845	NA	hypothetical protein	3.29e-08		Intermediate and rare	Core: Inter: 15+151+9 Rare: 1+121+130+133+398+45+5+50+97	NA	-	NA	NA	-	-
g003202_000003	512 of 1996	490 of 2845	NA	hypothetical protein	3.48e-08		Intermediate and rare	Core: Inter: 1+126+130+133+15+30+398+425+45+5+59+8+9+97 Rare: 121+151+22+88	Phage capsid family	-	S	-	-	-
g003746_000004	34 of 1996	1 of 2845	NA	abortive infection bacteriophage resistance protein	3.54e-08		Multi-lineage rare	Core: Inter: Rare: 130+133	Abi-like protein	Abortive infection system protein AbiD/AbiF | Abortive infection system protein AbiD/AbiF-like	V	-	-	Abi-like protein
g001922_000005	34 of 1996	1 of 2845	NA	hypothetical protein	3.54e-08		Lineage specific rare	Core: Inter: Rare: 97	-	-	-	-	-	-
g000076_2_000032	269 of 1996	207 of 2845	NA	hypothetical protein	4.04e-08		Core and rare	Core: 130+133 Inter: Rare: 188+425	multivesicular body membrane disassembly	Alpha/Beta hydrolase fold	IU	-	-	-
g001133_1_000005	510 of 1996	488 of 2845	NA	phage terminase%2C large subunit	4.13e-08		Intermediate and rare	Core: Inter: 1+126+130+133+15+30+398+425+45+5+59+8+9+97 Rare: 121+151+22+88	DNA packaging	-	S	-	-	-
g000104_000007	257 of 1996	194 of 2845	NA	hypothetical protein	4.74e-08	CC1	Intermediate and rare	Core: Inter: 1+130+133+15+30+45+5+59+8+97 Rare: 151+188+398+72	-	-	-	-	-	-
g003165_000004	39 of 1996	3 of 2845	sak	staphylokinase	4.76e-08		Intermediate and rare	Core: Inter: 50 Rare: 1+133+97	Staphylokinase/Streptokinase family	Staphylokinase/Streptokinase superfamily	M	ko:K14198	GO:0005576|GO:0031639	-
g001075_000006	39 of 1996	3 of 2845	NA	hypothetical protein	4.76e-08		Lineage specific intermediate	Core: Inter: 133 Rare:	NA	-	NA	NA	-	-
g000274_000015	39 of 1996	3 of 2845	NA	hypothetical protein	4.76e-08		Intermediate and rare	Core: Inter: 425 Rare: 1+130	NA	-	NA	NA	-	-
g000424_000012	39 of 1996	3 of 2845	NA	hypothetical protein	4.76e-08		Intermediate and rare	Core: Inter: 425 Rare: 1+130	-	-	-	-	-	-
g000037_2_000135	30 of 1996	0 of 2845	NA	staphylococcal tandem lipoprotein	6.02e-08		Intermediate and rare	Core: Inter: 151 Rare: 1+97	Csa1 family	Csa family | Csa superfamily	M	-	-	Csa1 family
g002186_000003	513 of 1996	493 of 2845	NA	hypothetical protein	6.16e-08		Intermediate and rare	Core: Inter: 1+126+130+133+15+30+398+425+45+5+59+8+9+97 Rare: 121+151+22+88	aminoacyl-tRNA ligase activity	Protein of unknown function DUF4355	S	-	-	Domain of unknown function (DUF4355)
g000104_000010	58 of 1996	13 of 2845	NA	hypothetical protein	7.07e-08		Intermediate and rare	Core: Inter: 133+425 Rare: 1+121+151+8+97	NA	-	NA	NA	-	-
g001960_000003	164 of 1996	100 of 2845	NA	hypothetical protein	7.15e-08		Intermediate and rare	Core: Inter: 130+151 Rare: 1+133+425+45+50+97	NA	-	NA	NA	-	-
g001715_000006	342 of 1996	291 of 2845	NA	phage protein	8.32e-08		Intermediate and rare	Core: Inter: 126+130+133+398+425+5+9+97 Rare: 1+151+88	domain, Protein	-	N	-	-	-
g000264_000009	64 of 1996	17 of 2845	NA	hypothetical protein	8.7e-08		Intermediate and rare	Core: Inter: 126+425+97 Rare: 1+130+15+151+188+398+50+8+9	NA	-	NA	NA	-	-
g000037_3_000067	338 of 1996	287 of 2845	lpl1	staphylococcal tandem lipoprotein	1.14e-07		Core, intermediate and rare	Core: 121+130+133 Inter: 425 Rare: 97	Belongs to the staphylococcal tandem lipoprotein family	Csa superfamily | Csa family	M	-	-	Csa1 family
g000155_1_000019	104 of 1996	47 of 2845	NA	phage tape measure protein	1.27e-07		Intermediate and rare	Core: Inter: 126+97 Rare: 1+15+30+398+45+5+59+8	peptidoglycan catabolic process	Armadillo-type fold	S	-	-	-
g002953_000005	71 of 1996	22 of 2845	NA	hypothetical protein	1.3e-07		Intermediate and rare	Core: Inter: 425 Rare: 1+130+133+5+97	sequence-specific DNA binding transcription factor activity	-	S	-	-	-
g001751_000004	458 of 1996	429 of 2845	NA	hypothetical protein	1.34e-07	CC97	Intermediate and rare	Core: Inter: 130+133+151+22+398+5+50+9+97 Rare: 1+15+30+8	-	Putative DNA-binding domain superfamily	-	-	-	-
g000525_2_000006	225 of 1996	163 of 2845	NA	hypothetical protein	1.34e-07		Core and rare	Core: 130+133 Inter: Rare: 188+425	-	-	-	-	-	-
g004672_000005	40 of 1996	4 of 2845	NA	hypothetical protein	1.38e-07		Intermediate and rare	Core: Inter: 425 Rare: 1+130	NA	-	NA	NA	-	-
g001757_000003	508 of 1996	491 of 2845	NA	hypothetical protein	1.52e-07		Intermediate and rare	Core: Inter: 1+126+130+133+15+30+398+425+45+5+59+8+9+97 Rare: 121+151+22+88	-	-	-	-	-	-
g003193_000007	42 of 1996	5 of 2845	NA	ornithine cyclodeaminase	1.56e-07		Intermediate and rare	Core: Inter: 425 Rare: 1+130+398	Ornithine cyclodeaminase	Ornithine cyclodeaminase, N-terminal | Ornithine cyclodeaminase/mu-crystallin | NAD(P)-binding domain superfamily	E	ko:K01750	-	Ornithine cyclodeaminase/mu-crystallin family
g001257_000005	511 of 1996	495 of 2845	NA	phage protein	1.72e-07		Intermediate and rare	Core: Inter: 1+126+130+133+15+30+398+425+45+5+59+8+9+97 Rare: 121+151+22+88	Protein of unknown function (DUF3168)	-	S	-	-	-
g001739_000008	340 of 1996	291 of 2845	NA	hypothetical protein	1.89e-07		Intermediate and rare	Core: Inter: 126+130+133+398+425+5+9+97 Rare: 1+151+88	Pfam:Phage_TAC_12	-	S	-	-	-
g003551_000003	32 of 1996	1 of 2845	NA	hypothetical protein	2e-07		Multi-lineage rare	Core: Inter: Rare: 151+5+97	NA	-	NA	NA	-	-
g003506_000003	392 of 1996	352 of 2845	NA	phage protein	2.08e-07		Intermediate and rare	Core: Inter: 1+121+126+130+133+15+151+188+30+398+425+45+5+59+8+9+97 Rare: 22+50+88	-	-	-	-	-	-
g000286_2_000016	105 of 1996	49 of 2845	NA	hypothetical protein	2.21e-07		Intermediate and rare	Core: Inter: 130 Rare: 1+133+425+8	Protein of unknown function (DUF1433)	Protein of unknown function DUF1433	S	-	-	Protein of unknown function (DUF1433)
g000738_3_000012	99 of 1996	44 of 2845	NA	membrane protein	2.22e-07		Intermediate and rare	Core: Inter: 130+133 Rare: 1+30+5+8	-	-	-	-	-	-
g006637_000003	37 of 1996	3 of 2845	NA	hypothetical protein	2.47e-07		Intermediate and rare	Core: Inter: 97 Rare: 121+5	HNH endonuclease	HNH nuclease | His-Me finger superfamily	S	-	-	HNH endonuclease
g009738_000003	37 of 1996	3 of 2845	NA	hypothetical protein	2.47e-07		Intermediate and rare	Core: Inter: 97 Rare: 121+5	-	-	-	-	-	-
g000171_000014	28 of 1996	0 of 2845	NA	hypothetical protein	3.6e-07		Intermediate and rare	Core: Inter: 133 Rare: 1	NA	-	NA	NA	-	-
g000674_000016	28 of 1996	0 of 2845	NA	hypothetical protein	3.6e-07		Intermediate and rare	Core: Inter: 133 Rare: 1	Bacteriophage HK97-gp10, putative tail-component	-	S	-	-	-
g002396_000003	226 of 1996	167 of 2845	pcrA	ATP-dependent DNA helicase%2C PcrA	3.85e-07		Core and rare	Core: 130+133 Inter: Rare: 1+188+425	Superfamily I DNA and RNA helicases	P-loop containing nucleoside triphosphate hydrolase | UvrD-like helicase, ATP-binding domain | DExx box DNA helicase domain superfamily | UvrD-like DNA helicase, C-terminal | DNA helicase, UvrD/REP type	L	-	GO:0005524|GO:0016787|GO:0003677|GO:0003678	UvrD-like helicase C-terminal domain|AAA domain
g002626_000004	47 of 1996	8 of 2845	NA	hypothetical protein	4.56e-07		Intermediate and rare	Core: Inter: 126+97 Rare: 130+133+151+30+398+5	NA	-	NA	NA	-	-
g002223_000005	31 of 1996	1 of 2845	radC	putative DNA repair protein%2C RadC	4.76e-07		Multi-lineage rare	Core: Inter: Rare: 133+151+97	RadC-like JAB domain	RadC-like JAB domain | MPN domain | Uncharacterised protein family UPF0758	L	ko:K03630	-	RadC-like JAB domain
g000111_000018	31 of 1996	1 of 2845	NA	hypothetical protein	4.76e-07		Lineage specific rare	Core: Inter: Rare: 130	NA	Protein of unknown function DUF2482	NA	NA	-	Hypothetical protein of unknown function (DUF2482)
g001203_000015	31 of 1996	1 of 2845	NA	hypothetical protein	4.76e-07		Lineage specific rare	Core: Inter: Rare: 130	-	DNA-binding domain superfamily | AP2/ERF domain | AP2/ERF domain superfamily	-	-	GO:0003677|GO:0003700|GO:0006355	AP2 domain
g000187_2_000019	31 of 1996	1 of 2845	NA	hypothetical protein	4.76e-07		Lineage specific rare	Core: Inter: Rare: 130	-	-	-	-	-	-
g000155_1_000020	66 of 1996	20 of 2845	NA	phage tape measure protein	4.8e-07		Intermediate and rare	Core: Inter: 151 Rare: 1+130+133+15+188+30+45+5+97	peptidoglycan catabolic process	Armadillo-type fold	S	-	-	-
g002558_000003	226 of 1996	168 of 2845	recF	recombinational DNA repair ATPase%2C RecF_1	5.91e-07		Core and rare	Core: 130+133 Inter: Rare: 1+188+425	ATP-dependent endonuclease of the OLD family	-	L	ko:K07459	-	-
g000285_2_000022	216 of 1996	158 of 2845	NA	hypothetical mobile element-associated protein	6.06e-07		Intermediate and rare	Core: Inter: 133+398+5+50+9+97 Rare: 1+130+188+8	Protein of unknown function (DUF1474)	Protein of unknown function DUF1474	S	-	-	Protein of unknown function (DUF1474)
g001995_000005	217 of 1996	159 of 2845	NA	hypothetical protein	6.69e-07		Core, intermediate and rare	Core: 130 Inter: 133 Rare: 425	NA	-	NA	NA	-	-
g002609_000007	223 of 1996	166 of 2845	NA	ABC superfamily ATP binding cassette transporter%2C ABC protein	6.85e-07		Core and rare	Core: 130+133 Inter: Rare: 188+425	ABC transporter ATP-binding	P-loop containing nucleoside triphosphate hydrolase | ABC transporter-like, ATP-binding domain | AAA+ ATPase domain	V	-	GO:0005524	ABC transporter
g000039_1_000139	44 of 1996	7 of 2845	yezG	putative antitoxin YezG	7.39e-07		Lineage specific intermediate	Core: Inter: 50 Rare:	Protein of unknown function, DUF600	Probable antitoxin YezG superfamily | Type VII secretion system protein EsaG-like	S	-	-	Protein of unknown function, DUF600
g000367_1_000009	224 of 1996	167 of 2845	NA	ABC superfamily ATP binding cassette transporter%2C ABC protein	7.4e-07		Core and rare	Core: 130+133 Inter: Rare: 425	ABC transporter, ATP-binding protein	AAA+ ATPase domain | ABC transporter-like, ATP-binding domain | P-loop containing nucleoside triphosphate hydrolase	P	ko:K02013	GO:0005524	ABC transporter
g000081_2_000014	40 of 1996	5 of 2845	set11	superantigen-like protein 7	7.49e-07		Lineage specific intermediate	Core: Inter: 50 Rare:	Staphylococcal superantigen-like OB-fold domain	Superantigen, staphylococcal/streptococcal toxin, bacterial | Staphylococcal/Streptococcal toxin, beta-grasp domain | Enterotoxin | Superantigen toxin, C-terminal | Staphylococcal enterotoxin/Streptococcal pyrogenic exotoxin, conserved site | Staphylococcal superantigen-like OB-fold domain | Staphylococcus aureus exotoxin	S	-	GO:0005576	Staphylococcal/Streptococcal toxin, beta-grasp domain|Staphylococcal superantigen-like OB-fold domain
g000037_3_000073	40 of 1996	5 of 2845	lpl1	staphylococcal tandem lipoprotein	7.49e-07		Lineage specific intermediate	Core: Inter: 50 Rare:	Belongs to the staphylococcal tandem lipoprotein family	Csa superfamily | Csa family	M	-	-	Csa1 family
g001029_2_000010	40 of 1996	5 of 2845	NA	hypothetical protein	7.49e-07		Lineage specific intermediate	Core: Inter: 50 Rare:	Pfam:DUF955	-	K	-	-	-
g003251_000008	40 of 1996	5 of 2845	NA	hypothetical protein	7.49e-07		Lineage specific intermediate	Core: Inter: 50 Rare:	NA	-	NA	NA	-	-
g000685_1_000007	27 of 1996	0 of 2845	NA	hypothetical protein	8.81e-07		Lineage specific intermediate	Core: Inter: 133 Rare:	T5orf172	Bacteriophage T5, Orf172 DNA-binding | Domain of unknown function DUF4041	D	-	-	T5orf172 domain|Domain of unknown function (DUF4041)
g002262_000005	33 of 1996	2 of 2845	NA	hypothetical protein	8.9e-07		Multi-lineage rare	Core: Inter: Rare: 130+151+97	NA	-	NA	NA	-	-
g000577_2_000004	30 of 1996	1 of 2845	NA	hypothetical protein	1.13e-06		Lineage specific rare	Core: Inter: Rare: 97	-	-	-	-	-	-
g001398_000006	35 of 1996	3 of 2845	NA	hypothetical protein	1.27e-06		Multi-lineage rare	Core: Inter: Rare: 130+133+151+97	NA	-	NA	NA	-	-
g000039_1_000076	210 of 1996	154 of 2845	yezG	putative antitoxin YezG	1.54e-06		Core and intermediate	Core: 130 Inter: 133 Rare:	Protein of unknown function, DUF600	Type VII secretion system protein EsaG-like | Probable antitoxin YezG superfamily	S	-	-	Protein of unknown function, DUF600
g003411_000003	32 of 1996	2 of 2845	NA	hypothetical protein	2.06e-06		Multi-lineage rare	Core: Inter: Rare: 151+30	NA	-	NA	NA	-	-
g000069_2_000023	66 of 1996	22 of 2845	NA	ssDNA-binding protein	2.51e-06		Intermediate and rare	Core: Inter: 126+97 Rare: 1+130+133+15+30+398+5+59	Single-strand binding protein family	-	S	-	-	-
g000074_000019	29 of 1996	1 of 2845	NA	hypothetical phage-related protein	2.67e-06		Lineage specific intermediate	Core: Inter: 130 Rare:	calcium ion binding	DnaD domain | DnaD-like domain superfamily	S	-	-	Replication initiation and membrane attachment
g002217_000009	363 of 1996	328 of 2845	NA	bacteriophage transcriptional regulator	2.67e-06		Intermediate and rare	Core: Inter: 1+126+133+15+151+188+30+398+50+8+97 Rare: 130+425+45+5+72+9	NA	Lambda repressor-like, DNA-binding domain superfamily | Cro/C1-type helix-turn-helix domain	NA	NA	GO:0003677	Helix-turn-helix
g001736_000003	29 of 1996	1 of 2845	NA	hypothetical protein	2.67e-06		Multi-lineage rare	Core: Inter: Rare: 133+151+97	NA	Protein of unknown function DUF3846	NA	NA	-	Domain of unknown function (DUF3846)
g003378_000005	34 of 1996	3 of 2845	NA	hypothetical protein	2.86e-06		Multi-lineage rare	Core: Inter: Rare: 130+88	Helix-turn-helix XRE-family like proteins	Cro/C1-type helix-turn-helix domain | Lambda repressor-like, DNA-binding domain superfamily	K	-	GO:0003677	Helix-turn-helix
g002423_000003	552 of 1996	562 of 2845	NA	transcriptional regulator	3.93e-06		Core and rare	Core: 130+133+30+425+45+50+59 Inter: Rare: 1+151+188+22+398+97	Bacterial regulatory proteins, tetR family	-	K	-	-	-
g003515_000003	246 of 1996	196 of 2845	NA	hypothetical protein	4.35e-06		Intermediate and rare	Core: Inter: 22+398+5+50+9+97 Rare: 1+130+15+8	Peptidase S24-like	Cro/C1-type helix-turn-helix domain | Lambda repressor-like, DNA-binding domain superfamily	K	ko:K01356	GO:0003677	Helix-turn-helix
g002003_000003	246 of 1996	196 of 2845	NA	bacteriophage transcriptional regulator	4.35e-06		Intermediate and rare	Core: Inter: 22+398+5+50+9+97 Rare: 1+130+15+188+8	Helix-turn-helix XRE-family like proteins	-	K	-	-	-
g000663_1_000014	31 of 1996	2 of 2845	NA	hypothetical protein	4.74e-06		Multi-lineage rare	Core: Inter: Rare: 130+151+97	DNA/RNA non-specific endonuclease	DNA/RNA non-specific endonuclease superfamily | Type VII secretion system protein EssD-like	F	ko:K15051	-	DNA/RNA non-specific endonuclease
g001289_000005	31 of 1996	2 of 2845	NA	hypothetical protein	4.74e-06		Multi-lineage rare	Core: Inter: Rare: 130+151+97	NA	Conjugative transposon protein TcpC | TcpC, C-terminal	NA	NA	-	Conjugative transposon protein TcpC
g000070_3_000083	31 of 1996	2 of 2845	NA	putative traG membrane protein	4.74e-06		Multi-lineage rare	Core: Inter: Rare: 130+151+97	Mannosyl-glycoprotein endo-beta-N-acetylglucosaminidase	CHAP domain | Papain-like cysteine peptidase superfamily	M	-	-	CHAP domain
g001176_000004	31 of 1996	2 of 2845	NA	membrane protein	4.74e-06		Multi-lineage rare	Core: Inter: Rare: 130+151+97	NA	ABC transporter type 1, transmembrane domain MetI-like	NA	NA	GO:0016020|GO:0055085	-
g002206_000009	31 of 1996	2 of 2845	NA	hypothetical protein	4.74e-06		Multi-lineage rare	Core: Inter: Rare: 130+151+97	NA	-	NA	NA	-	-
g002220_000006	31 of 1996	2 of 2845	NA	hypothetical protein	4.74e-06		Multi-lineage rare	Core: Inter: Rare: 130+151+97	NA	-	NA	NA	-	-
g002801_000003	31 of 1996	2 of 2845	NA	hypothetical protein	4.74e-06		Multi-lineage rare	Core: Inter: Rare: 130+151+97	NA	-	NA	NA	-	-
g002521_000011	31 of 1996	2 of 2845	NA	hypothetical protein	4.74e-06		Lineage specific rare	Core: Inter: Rare: 425	NA	-	NA	NA	-	-
g000054_000168	25 of 1996	0 of 2845	NA	hypothetical protein	5.26e-06		Intermediate and rare	Core: Inter: 151 Rare: 45	NA	-	NA	NA	-	-
g001562_000003	326 of 1996	288 of 2845	NA	hypothetical protein	5.55e-06		Intermediate and rare	Core: Inter: 126+130+133+398+425+5+9+97 Rare: 1+151+88	NA	-	NA	NA	-	-
g000037_3_000062	38 of 1996	5 of 2845	lpl2	staphylococcal tandem lipoprotein	6.04e-06		Lineage specific intermediate	Core: Inter: 97 Rare:	Belongs to the staphylococcal tandem lipoprotein family	Csa family | Csa superfamily	M	-	-	Csa1 family
g000611_2_000015	33 of 1996	3 of 2845	NA	ABC superfamily ATP binding cassette transporter%2C membrane protein	6.45e-06		Intermediate and rare	Core: Inter: 126 Rare: 398	ABC transporter (permease)	ABC3 transporter permease protein domain	V	ko:K02004	GO:0016020	FtsX-like permease family
g005616_000003	33 of 1996	3 of 2845	NA	hypothetical protein	6.45e-06		Multi-lineage rare	Core: Inter: Rare: 130+88	NA	Lambda repressor-like, DNA-binding domain superfamily | Cro/C1-type helix-turn-helix domain	NA	NA	GO:0003677	Cro/C1-type HTH DNA-binding domain
g000875_3_000023	33 of 1996	3 of 2845	NA	ABC superfamily ATP binding cassette transporter%2C binding protein	6.45e-06		Intermediate and rare	Core: Inter: 126 Rare: 398	ABC transporter, ATP-binding protein	AAA+ ATPase domain | MacB, ATP-binding domain | P-loop containing nucleoside triphosphate hydrolase | ABC transporter-like, ATP-binding domain | ABC transporter-like, conserved site	V	ko:K02003,ko:K09814	GO:0005524	ABC transporter
g000838_1_000007	93 of 1996	44 of 2845	NA	hypothetical protein	6.54e-06		Intermediate and rare	Core: Inter: 130 Rare: 1+133+425+8	multivesicular body membrane disassembly	Alpha/Beta hydrolase fold	IU	-	-	-
g000540_000009	60 of 1996	19 of 2845	NA	Rho termination factor domain-containing protein	9.5e-06		Intermediate and rare	Core: Inter: 151 Rare: 1+121+130+398+425+45+5+97	DNA-dependent transcription, termination	-	S	-	-	-
g001745_000024	46 of 1996	10 of 2845	NA	hypothetical protein	9.71e-06		Intermediate and rare	Core: Inter: 126+130 Rare: 1+30+398+425+45	-	-	-	-	-	-
g001383_000009	30 of 1996	2 of 2845	NA	hypothetical protein	1.09e-05		Multi-lineage rare	Core: Inter: Rare: 130+97	NA	-	NA	NA	-	-
g006340_000003	24 of 1996	0 of 2845	NA	hypothetical protein	1.28e-05		Lineage specific intermediate	Core: Inter: 151 Rare:	This enzyme is involved in nucleotide metabolism it produces dUMP, the immediate precursor of thymidine nucleotides and it decreases the intracellular concentration of dUTP so that uracil cannot be incorporated into DNA	-	F	ko:K01520	-	-
g001541_000011	32 of 1996	3 of 2845	NA	hypothetical protein	1.45e-05		Multi-lineage rare	Core: Inter: Rare: 130+151+97	NA	-	NA	NA	-	-
g000624_000014	27 of 1996	1 of 2845	NA	hypothetical protein	1.49e-05		Lineage specific rare	Core: Inter: Rare: 97	-	DNA-binding domain superfamily | AP2/ERF domain | AP2/ERF domain superfamily	-	-	GO:0003677|GO:0003700|GO:0006355	AP2 domain
g000066_000010	546 of 1996	563 of 2845	NA	hypothetical protein	2.19e-05		Intermediate and rare	Core: Inter: 1+126+130+133+15+151+188+30+398+425+45+5+50+59+8+9+97 Rare: 121+72	PVL ORF-50-like family	Protein of unknown function DUF3113 | PVL Orf50 family	S	-	-	Protein of unknown function (DUF3113)|PVL ORF-50-like family
g003669_000003	40 of 1996	7 of 2845	NA	hypothetical protein	2.4e-05		Intermediate and rare	Core: Inter: 50 Rare: 1+97	NA	-	NA	NA	-	-
g002521_000012	40 of 1996	7 of 2845	NA	hypothetical protein	2.4e-05		Intermediate and rare	Core: Inter: 425 Rare: 1+130+398	NA	-	NA	NA	-	-
g002722_000005	40 of 1996	7 of 2845	NA	hypothetical protein	2.4e-05		Intermediate and rare	Core: Inter: 425 Rare: 1+130+398	NA	-	NA	NA	-	-
g000155_1_000009	341 of 1996	312 of 2845	NA	phage tape measure protein	2.78e-05		Intermediate and rare	Core: Inter: 1+126+130+133+398+425+5+9+97 Rare: 151+30+45+8+88	-	Armadillo-type fold	-	-	-	-
g001404_000003	249 of 1996	206 of 2845	NA	putative transcriptional regulator	2.83e-05		Intermediate and rare	Core: Inter: 1+121+126+130+151+188+30+425+45+88+9+97 Rare: 133+398+5+50+72+8	NA	Lambda repressor-like, DNA-binding domain superfamily | Cro/C1-type helix-turn-helix domain	NA	NA	GO:0003677	Helix-turn-helix
g000057_1_000093	23 of 1996	0 of 2845	NA	phage protein	3.14e-05	CC188	Lineage specific intermediate	Core: Inter: 188 Rare:	NA	-	NA	NA	-	-
g000197_000012	23 of 1996	0 of 2845	NA	hypothetical protein	3.14e-05		Lineage specific intermediate	Core: Inter: 126 Rare:	NA	-	NA	NA	-	-
g000308_3_000013	43 of 1996	9 of 2845	NA	hypothetical protein	3.4e-05		Intermediate and rare	Core: Inter: 425 Rare: 1+130	CAAX protease self-immunity	-	S	ko:K07052	-	-
g001763_000004	26 of 1996	1 of 2845	NA	hypothetical protein	3.52e-05		Multi-lineage rare	Core: Inter: Rare: 130+151+97	NA	-	NA	NA	-	-
g001883_000006	33 of 1996	4 of 2845	soj	Sporulation initiation inhibitor protein Soj	3.61e-05		Multi-lineage rare	Core: Inter: Rare: 130+151+30+9+97	Cellulose biosynthesis protein BcsQ	P-loop containing nucleoside triphosphate hydrolase | AAA domain	D	-	-	AAA domain
g001219_000011	28 of 1996	2 of 2845	NA	hypothetical protein	5.74e-05		Intermediate and rare	Core: Inter: 50 Rare: 130+133	BRO family, N-terminal domain	-	K	-	-	-
g001975_1_000011	365 of 1996	343 of 2845	NA	bacteriophage transcriptional regulator	5.75e-05		Intermediate and rare	Core: Inter: 1+126+133+15+151+188+30+398+50+8+97 Rare: 130+425+45+5+72+9	Cro/C1-type HTH DNA-binding domain	Cro/C1-type helix-turn-helix domain | Lambda repressor-like, DNA-binding domain superfamily	K	-	GO:0003677	Helix-turn-helix
g000107_2_000039	54 of 1996	17 of 2845	NA	hypothetical protein	6.32e-05		Core, intermediate and rare	Core: 126 Inter: 188 Rare: 1+50+8	NA	-	NA	NA	-	-
g009227_000003	66 of 1996	26 of 2845	NA	hypothetical protein	6.63e-05		Intermediate and rare	Core: Inter: 45 Rare: 130+5+8+88	NA	-	NA	NA	-	-
g000151_000017	43 of 1996	10 of 2845	NA	hypothetical protein	7.25e-05		Intermediate and rare	Core: Inter: 133 Rare: 1+30+425+45+5+50+8+97	-	-	-	-	-	-
g000274_000017	76 of 1996	34 of 2845	NA	hypothetical protein	7.37e-05		Intermediate and rare	Core: Inter: 130+133 Rare: 1+398+97	-	-	-	-	-	-
g000049_1_000097	179 of 1996	133 of 2845	NA	hypothetical protein	7.43e-05		Intermediate and rare	Core: Inter: 88+97 Rare: 151+188+59+8	NA	-	NA	NA	-	-
g001092_000016	32 of 1996	4 of 2845	NA	hypothetical protein	7.89e-05		Lineage specific intermediate	Core: Inter: 97 Rare:	NA	-	NA	NA	-	-
g001114_000017	25 of 1996	1 of 2845	NA	hypothetical protein	8.29e-05		Lineage specific intermediate	Core: Inter: 133 Rare:	TRANSCRIPTIONal	Cro/C1-type helix-turn-helix domain | Lambda repressor-like, DNA-binding domain superfamily	K	ko:K07729	GO:0003677	Helix-turn-helix
g001908_000008	248 of 1996	209 of 2845	lexA	phage transcriptional regulator	0.000103235		Intermediate and rare	Core: Inter: 1+121+126+130+151+188+30+425+45+88+9+97 Rare: 133+398+5+50+72+8	sequence-specific DNA binding	Cro/C1-type helix-turn-helix domain | Peptidase S24/S26A/S26B/S26C | LexA-like | Lambda repressor-like, DNA-binding domain superfamily | LexA/Signal peptidase-like superfamily	S	-	GO:0003677	Helix-turn-helix|Peptidase S24-like
g003574_000003	55 of 1996	18 of 2845	NA	hypothetical protein	0.000104975		Intermediate and rare	Core: Inter: 97 Rare: 1+130+30+398+5	NA	Protein of unknown function DUF669	NA	NA	-	Protein of unknown function (DUF669)
g000132_000033	41 of 1996	9 of 2845	NA	phage transcriptional regulator	0.000120501		Intermediate and rare	Core: Inter: 425 Rare: 1+130+133	protein disulfide oxidoreductase activity	Cro/C1-type helix-turn-helix domain | Peptidase S24/S26A/S26B/S26C | Lambda repressor-like, DNA-binding domain superfamily | LexA/Signal peptidase-like superfamily | LexA-like	S	-	GO:0003677	Peptidase S24-like|Helix-turn-helix
g003141_000004	35 of 1996	6 of 2845	NA	hypothetical protein	0.000156047		Lineage specific rare	Core: Inter: Rare: 398	NA	-	NA	NA	-	-
g000037_3_000029	505 of 1996	522 of 2845	lpl2	staphylococcal tandem lipoprotein	0.000166406		Core, intermediate and rare	Core: 5+72 Inter: 97 Rare: 1+8	Belongs to the staphylococcal tandem lipoprotein family	Csa superfamily | Csa family	M	-	-	Csa1 family
g003408_000003	31 of 1996	4 of 2845	NA	hypothetical protein	0.000172012		Intermediate and rare	Core: Inter: 126 Rare: 1+15+30+398+45+5	NA	-	NA	NA	-	-
g000040_5_000036	21 of 1996	0 of 2845	NA	ISSau3 transposase	0.00018689		Absent in large lineages	Core: Inter: Rare:	COG3666 Transposase and inactivated derivatives	-	L	ko:K07487	-	-
g005298_000003	24 of 1996	1 of 2845	NA	hypothetical protein	0.00019493		Lineage specific intermediate	Core: Inter: 133 Rare:	Helix-turn-helix	Lambda repressor-like, DNA-binding domain superfamily | Cro/C1-type helix-turn-helix domain	K	-	GO:0003677	Helix-turn-helix
g000134_000009	24 of 1996	1 of 2845	NA	hypothetical protein	0.00019493		Intermediate and rare	Core: Inter: 126+50 Rare: 1+151+97	-	-	-	-	-	-
g000127_1_000014	360 of 1996	344 of 2845	NA	hypothetical protein	0.000242448		Intermediate and rare	Core: Inter: 1+126+133+15+151+188+30+398+50+8+97 Rare: 130+425+45+5+72+9	Pfam:DUF955	-	E	-	-	-
g005088_000003	65 of 1996	27 of 2845	NA	hypothetical protein	0.000259132		Intermediate and rare	Core: Inter: 45 Rare: 5+8+88	NA	-	NA	NA	-	-
g000061_3_000028	41 of 1996	10 of 2845	splC	peptidase S1 and S6%2C chymotrypsin/Hap	0.000277205		Absent in large lineages	Core: Inter: Rare:	Belongs to the peptidase S1B family	Peptidase S1B | Peptidase S1, PA clan, chymotrypsin-like fold | Serine proteases, V8 family, histidine active site | Peptidase S1B, exfoliative toxin | Serine proteases, trypsin domain | Peptidase S1, PA clan	E	ko:K01318	GO:0006508|GO:0008236|GO:0004252	Trypsin
g001544_000009	26 of 1996	2 of 2845	NA	hypothetical protein	0.000298911		Multi-lineage rare	Core: Inter: Rare: 130+151+97	NA	-	NA	NA	-	-
g000064_000015	53 of 1996	18 of 2845	NA	phage protein	0.000317433		Intermediate and rare	Core: Inter: 97 Rare: 1+30+398+5	Pfam:HNHc_6	Putative HNHc nuclease	S	-	-	Putative HNHc nuclease
g000262_000024	206 of 1996	166 of 2845	NA	hypothetical protein	0.000320876		Intermediate and rare	Core: Inter: 133+151+30 Rare: 1+130+188+22+398+425+97	Protein of unknown function (DUF3102)	Protein of unknown function DUF3102	S	-	-	Protein of unknown function (DUF3102)
g000113_1_000032	108 of 1996	65 of 2845	NA	hypothetical protein	0.000350406		Core and rare	Core: 126+9 Inter: Rare: 151	-	-	-	-	-	-
g000110_2_000022	66 of 1996	28 of 2845	NA	bacteriophage terminase small subunit	0.000359073		Intermediate and rare	Core: Inter: 45 Rare: 130+5+8+88	terminase small subunit	-	L	ko:K07474	-	-
g002235_000007	28 of 1996	3 of 2845	NA	hypothetical protein	0.000359285		Intermediate and rare	Core: Inter: 133 Rare: 425	NA	-	NA	NA	-	-
g001746_000004	28 of 1996	3 of 2845	NA	hypothetical protein	0.000359285		Intermediate and rare	Core: Inter: 133 Rare: 1+398	-	-	-	-	-	-
g003301_000003	460 of 1996	469 of 2845	NA	hypothetical protein	0.000393272		Core and rare	Core: 1+130+133+188 Inter: Rare: 151+398+425	NYN domain	NYN domain, limkain-b1-type	S	-	-	NYN domain
g000069_2_000025	20 of 1996	0 of 2845	NA	ssDNA-binding protein	0.000455969	CC1	Intermediate and rare	Core: Inter: 1 Rare: 5	Single-strand binding protein family	Single-stranded DNA-binding protein | Primosome PriB/single-strand DNA-binding | Nucleic acid-binding, OB-fold	S	-	GO:0003697|GO:0006260	Single-strand binding protein family
g006621_000003	20 of 1996	0 of 2845	NA	hypothetical protein	0.000455969		Lineage specific intermediate	Core: Inter: 126 Rare:	-	Phage-Barnase-EndoU-ColicinE5/D-RelE like nuclease 4	-	-	-	phage-Barnase-EndoU-ColicinE5/D-RelE like nuclease4
g002204_000006	20 of 1996	0 of 2845	NA	hypothetical protein	0.000455969		Absent in large lineages	Core: Inter: Rare:	NA	-	NA	NA	-	-
g010777_000003	20 of 1996	0 of 2845	NA	hypothetical protein	0.000455969		Absent in large lineages	Core: Inter: Rare:	NA	-	NA	NA	-	-
g007943_000003	23 of 1996	1 of 2845	NA	hypothetical protein	0.000457397		Multi-lineage rare	Core: Inter: Rare: 133+398+425+9+97	NA	-	NA	NA	-	-
g002488_000006	23 of 1996	1 of 2845	NA	hypothetical protein	0.000457397		Lineage specific rare	Core: Inter: Rare: 97	NA	-	NA	NA	-	-
g006377_000003	23 of 1996	1 of 2845	NA	hypothetical protein	0.000457397		Intermediate and rare	Core: Inter: 151 Rare: 130	-	-	-	-	-	-
g000531_1_000006	510 of 1996	534 of 2845	trpG	anthranilate synthase%2C glutamine amidotransferase%2C component II	0.000470484		Core and rare	Core: 121+130+133+151+22+59+88 Inter: Rare: 1+45+97	COG0512 Anthranilate para-aminobenzoate synthases component II	Glutamine amidotransferase | Class I glutamine amidotransferase-like | Anthranilate synthase/para-aminobenzoate synthase like domain	EH	ko:K01658	-	Glutamine amidotransferase class-I
g004043_000003	65 of 1996	28 of 2845	NA	hypothetical protein	0.000588789		Intermediate and rare	Core: Inter: 45 Rare: 5+8+88	-	Restriction endonuclease type IV, Mrr | Restriction endonuclease type II-like	-	-	GO:0003677|GO:0004519|GO:0009307	Restriction endonuclease
g001297_1_000005	177 of 1996	137 of 2845	NA	integrase-like protein	0.000677077		Core, intermediate and rare	Core: 126 Inter: 45+5+50+72+88 Rare: 1+130+133+151+30+398+8+9+97	Phage integrase family	-	L	-	-	-
g001068_000009	267 of 1996	239 of 2845	ccrB	cassette chromosome recombinase B	0.00086752		Intermediate and rare	Core: Inter: 1+126+130+133+151+30+425+45+5+8 Rare: 15+188+398+9+97	recombinase activity	Resolvase, N-terminal catalytic domain | Resolvase-like, N-terminal catalytic domain superfamily | DNA-binding recombinase domain | DNA-binding recombinase domain superfamily	S	-	GO:0000150|GO:0003677|GO:0006310	Resolvase, N terminal domain|Recombinase
g002261_000005	224 of 1996	190 of 2845	NA	putative plasmid copy control protein	0.000879476		Core, intermediate and rare	Core: 126 Inter: 1+22+45+5+50+72+88+9+97 Rare: 130+133+15+30+8	Helix-turn-helix XRE-family like proteins	Cro/C1-type helix-turn-helix domain | Lambda repressor-like, DNA-binding domain superfamily	K	-	GO:0003677	Helix-turn-helix
g003303_000003	183 of 1996	145 of 2845	NA	4'-phosphopantetheinyl transferase-like protein	0.000960415		Core and rare	Core: 130 Inter: Rare: 425	4'-phosphopantetheinyl transferase superfamily	4-phosphopantetheinyl transferase 41 120 4.08E-13 T 23-02-2022 IPR037143 4-phosphopantetheinyl transferase domain superfamily | 4-phosphopantetheinyl transferase domain superfamily GO:0000287|GO:0008897 MetaCyc: PWY-5367|MetaCyc: PWY-5668|MetaCyc: PWY-5966|MetaCyc: PWY-5971|MetaCyc: PWY-5973|MetaCyc: PWY-5989|MetaCyc: PWY-5994|MetaCyc: PWY-6012|MetaCyc: PWY-6113|MetaCyc: PWY-6282|MetaCyc: PWY-628…	H	ko:K06133	GO:0000287|GO:0008897|5c845d14483c354da230bdad98f8c609	-
g003702_000006	184 of 1996	146 of 2845	NA	cobalt ABC transporter ATPase	0.00102348		Core and rare	Core: 130 Inter: Rare: 425	AAA domain, putative AbiEii toxin, Type IV TA system	P-loop containing nucleoside triphosphate hydrolase | ABC transporter-like, ATP-binding domain | ABC transporter, CbiO/EcfA subunit | AAA+ ATPase domain | ABC transporter-like, conserved site	G	ko:K16786,ko:K16787	GO:0005524|GO:0016020|GO:0055085	ABC transporter|ABC transporter
g001556_000015	22 of 1996	1 of 2845	NA	hypothetical protein	0.00107119		Lineage specific rare	Core: Inter: Rare: 97	NA	-	NA	NA	-	-
g000037_4_000108	19 of 1996	0 of 2845	lpl2	staphylococcal tandem lipoprotein	0.00111213		Lineage specific rare	Core: Inter: Rare: 97	Belongs to the staphylococcal tandem lipoprotein family	Csa family | Csa superfamily	M	-	-	Csa1 family
g000039_1_000098	257 of 1996	229 of 2845	yezG	putative antitoxin YezG	0.00147061		Core, intermediate and rare	Core: 50 Inter: 130+133+88 Rare: 121+5	Protein of unknown function, DUF600	Type VII secretion system protein EsaG-like | Probable antitoxin YezG superfamily	S	-	-	Protein of unknown function, DUF600
g006528_000003	184 of 1996	147 of 2845	NA	hypothetical protein	0.00147732		Core and rare	Core: 130 Inter: Rare: 1+425	Hypothetical bacterial integral membrane protein (Trep_Strep)	Conserved hypothetical CHP02185, integral membrane	S	ko:K16926	-	Hypothetical bacterial integral membrane protein (Trep_Strep)
g002238_000005	24 of 1996	2 of 2845	NA	hypothetical protein	0.00153901		Multi-lineage rare	Core: Inter: Rare: 130+151+97	NA	-	NA	NA	-	-
g000039_1_000025	267 of 1996	242 of 2845	yezG	putative antitoxin YezG	0.00165393		Core, intermediate and rare	Core: 425 Inter: 1+72 Rare: 130+151	Protein of unknown function, DUF600	Type VII secretion system protein EsaG-like | Probable antitoxin YezG superfamily	S	-	-	Protein of unknown function, DUF600
g004762_000003	182 of 1996	145 of 2845	ausA	aureusimine non-ribosomal peptide synthetase	0.00171752		Core and rare	Core: 130 Inter: Rare: 425+97	Pfam:NRPS	ACP-like superfamily | Phosphopantetheine binding ACP domain | Condensation domain | S-adenosyl-L-methionine-dependent methyltransferase | Chloramphenicol acetyltransferase-like domain superfamily | AMP-dependent synthetase/ligase | AMP-binding, conserved site | ANL, N-terminal domain | Amino acid adenylation domain | Phosphopantetheine attachment site	Q	ko:K04784	GO:0003824	Condensation domain|Condensation domain|Phosphopantetheine attachment site|Phosphopantetheine attachment site|AMP-binding enzyme
g005068_000003	182 of 1996	146 of 2845	NA	hypothetical protein	0.00185463		Core and rare	Core: 130 Inter: Rare: 425	Saccharopine dehydrogenase NADP binding domain	NAD(P)-binding domain superfamily | Saccharopine dehydrogenase, NADP binding domain	E	-	GO:0016491	Saccharopine dehydrogenase NADP binding domain
g003948_000003	182 of 1996	146 of 2845	pksM	Polyketide synthase PksM	0.00185463		Core and rare	Core: 130 Inter: Rare: 425+97	Oxidoreductase family, NAD-binding Rossmann fold	Thiazolinyl imide reductase | S-adenosyl-L-methionine-dependent methyltransferase | Methyltransferase type 12 | NAD(P)-binding domain superfamily | Gfo/Idh/MocA-like oxidoreductase, N-terminal	Q	-	GO:0000166	Methyltransferase domain|Oxidoreductase family, NAD-binding Rossmann fold
g003891_000003	182 of 1996	146 of 2845	NA	long-chain-fatty-acid--CoA ligase	0.00185463		Core and rare	Core: 130 Inter: Rare: 425	AMP-binding enzyme C-terminal domain	AMP-binding, conserved site | AMP-dependent synthetase/ligase | AMP-binding enzyme, C-terminal domain	Q	ko:K02363,ko:K04783	-	AMP-binding enzyme|AMP-binding enzyme C-terminal domain
g003992_000003	182 of 1996	146 of 2845	NA	cobalt (Co2+) ABC superfamily ATP binding cassette transporter%2C membrane protein	0.00185463		Core and rare	Core: 130 Inter: Rare: 425	Cobalt transport protein	-	P	ko:K16785	-	-
g001886_000004	347 of 1996	338 of 2845	NA	hypothetical protein	0.00187076		Core and rare	Core: 121+151+30+50 Inter: Rare: 1+130+97	Zn-dependent hydrolases of the beta-lactamase fold	Ribonuclease Z/Hydroxyacylglutathione hydrolase-like | Metallo-beta-lactamase	S	-	-	Beta-lactamase superfamily domain
g002911_000006	183 of 1996	147 of 2845	lgrE	Linear gramicidin dehydrogenase LgrE	0.00197582		Core and rare	Core: 130 Inter: Rare: 151+425+5	Thioesterase domain	Thioesterase type II, NRPS/PKS/S-FAS | Thioesterase | Alpha/Beta hydrolase fold	Q	-	GO:0009058	Thioesterase domain
g003298_000005	184 of 1996	148 of 2845	NA	hypothetical protein	0.00213112		Core and rare	Core: 130 Inter: Rare: 425	Glyoxalase-like domain	-	E	-	-	-
g000337_2_000006	181 of 1996	145 of 2845	NA	ABC superfamily ATP binding cassette transporter%2C ABC/membrane protein	0.00228674		Core and rare	Core: 130 Inter: Rare: 425	ABC transporter transmembrane region	ABC transporter type 1, transmembrane domain superfamily | ABC transporter-like, ATP-binding domain | P-loop containing nucleoside triphosphate hydrolase | ABC transporter type 1, transmembrane domain | AAA+ ATPase domain | ABC transporter-like, conserved site	V	ko:K06147	GO:0005524|GO:0016021|GO:0055085|GO:0140359	ABC transporter|ABC transporter transmembrane region
g000301_2_000009	181 of 1996	145 of 2845	NA	ABC superfamily ATP binding cassette transporter%2C ABC/membrane protein	0.00228674		Core and rare	Core: 130 Inter: Rare: 425	ABC transporter transmembrane region	-	V	ko:K06147	-	-
g001975_2_000016	52 of 1996	20 of 2845	NA	bacteriophage transcriptional regulator	0.00232468		Intermediate and rare	Core: Inter: 126+151+425 Rare: 130+30+8+9+97	Cro/C1-type HTH DNA-binding domain	Lambda repressor-like, DNA-binding domain superfamily | Cro/C1-type helix-turn-helix domain	K	-	GO:0003677	Helix-turn-helix
g003589_000003	181 of 1996	146 of 2845	trpE	putative anthranilate synthase component I	0.00249606		Core and rare	Core: 130 Inter: Rare: 425	Part of a heterotetrameric complex that catalyzes the two-step biosynthesis of anthranilate, an intermediate in the biosynthesis of L-tryptophan. In the first step, the glutamine- binding beta subunit (TrpG) of anthranilate synthase (AS) provides the glutamine amidotransferase activity which generates ammonia as a substrate that, along with chorismate, is used in the second step, catalyzed by the…	ADC synthase | Anthranilate synthase component I-like | Salicylate synthase | Chorismate-utilising enzyme, C-terminal	EH	ko:K01657,ko:K04781	GO:0009058|GO:0008909|GO:0016833	chorismate binding enzyme
g000039_1_000133	21 of 1996	1 of 2845	yezG	putative antitoxin YezG	0.00250343		Absent in large lineages	Core: Inter: Rare:	Protein of unknown function, DUF600	Type VII secretion system protein EsaG-like | Probable antitoxin YezG superfamily	S	-	-	Protein of unknown function, DUF600
g000487_2_000007	21 of 1996	1 of 2845	NA	putative DNA primase-phage associated	0.00250343		Multi-lineage rare	Core: Inter: Rare: 1+130+97	Phage plasmid primase P4 family	Helicase, superfamily 3, DNA virus | P-loop containing nucleoside triphosphate hydrolase	S	-	-	-
g004178_000004	21 of 1996	1 of 2845	NA	hypothetical protein	0.00250343		Absent in large lineages	Core: Inter: Rare:	NA	-	NA	NA	-	-
g009383_000003	21 of 1996	1 of 2845	NA	hypothetical protein	0.00250343		Absent in large lineages	Core: Inter: Rare:	NA	-	NA	NA	-	-
g000143_000018	18 of 1996	0 of 2845	NA	hypothetical protein	0.00271173		Multi-lineage rare	Core: Inter: Rare: 8+97	Protein of unknown function (DUF1643)	Protein of unknown function DUF1643 | Uncharacterised conserved protein UCP032209	V	-	-	Protein of unknown function (DUF1643)
g001222_2_000020	18 of 1996	0 of 2845	NA	hypothetical protein	0.00271173		Intermediate and rare	Core: Inter: 151 Rare: 425	NA	HNH nuclease | His-Me finger superfamily	NA	NA	-	HNH endonuclease
g000054_000183	18 of 1996	0 of 2845	NA	hypothetical protein	0.00271173		Lineage specific rare	Core: Inter: Rare: 97	NA	-	NA	NA	-	-
g000674_000017	18 of 1996	0 of 2845	NA	hypothetical protein	0.00271173		Multi-lineage rare	Core: Inter: Rare: 8+97	NA	-	NA	NA	-	-
g002512_000003	49 of 1996	18 of 2845	NA	hypothetical protein	0.00298388		Multi-lineage rare	Core: Inter: Rare: 1+126+130+133+15+188+425+45+5+8+97	-	-	-	-	-	-
g000049_2_000177	64 of 1996	30 of 2845	NA	hypothetical protein	0.00300216		Lineage specific intermediate	Core: Inter: 45 Rare:	NA	-	NA	NA	-	-
g003098_000003	53 of 1996	21 of 2845	NA	bacteriophage transcriptional regulator	0.00319349		Intermediate and rare	Core: Inter: 126+130+151+425 Rare: 30+8+9+97	Helix-turn-helix XRE-family like proteins	Cro/C1-type helix-turn-helix domain | Lambda repressor-like, DNA-binding domain superfamily	K	-	GO:0003677	Helix-turn-helix domain
g003186_000003	181 of 1996	147 of 2845	mbtB	Phenyloxazoline synthase MbtB	0.00353445		Core and rare	Core: 130 Inter: Rare: 425	Pfam:NRPS	Phosphopantetheine attachment site | Alpha/Beta hydrolase fold | Condensation domain | Chloramphenicol acetyltransferase-like domain superfamily | Thioesterase | ACP-like superfamily | TubC, N-terminal docking domain superfamily | TubC, N-terminal docking domain	Q	ko:K12240	GO:0003824|GO:0009058	Condensation domain|Thioesterase domain|TubC N-terminal docking domain
g001517_1_000008	247 of 1996	222 of 2845	NA	bacteriophage terminase small subunit	0.00369174		Intermediate and rare	Core: Inter: 126+133+151+45+5+50 Rare: 1+130+188+30+398+425+8+88+9+97	Terminase small subunit	Terminase small subunit | Terminase small subunit, N-terminal DNA-binding domain, HTH motif superfamily	L	-	GO:0006323	Terminase small subunit
g000057_1_000056	225 of 1996	198 of 2845	NA	phage protein	0.00513619		Intermediate and rare	Core: Inter: 121+130+133+188+425+97 Rare: 1+151+45+5+50+8+88	-	-	-	-	-	-
g000811_000003	56 of 1996	24 of 2845	NA	hypothetical protein	0.00534515		Intermediate and rare	Core: Inter: 126+133 Rare: 1+130+151+188+398+425+5+50+97	NA	-	NA	NA	-	-
g002277_000004	246 of 1996	223 of 2845	NA	hypothetical protein	0.00629618		Intermediate and rare	Core: Inter: 126+133+151+45+5+50 Rare: 1+130+188+30+398+425+8+88+9+97	Phage terminase large subunit	Bacteriophage terminase, large subunit | Phage terminase large subunit, C-terminal | Phage terminase large subunit, N-terminal | P-loop containing nucleoside triphosphate hydrolase | Terminase, large subunit SPP1-like	S	-	GO:0004519|GO:0005524|GO:0016887	Terminase RNAseH like domain|Phage terminase large subunit
g004755_000005	17 of 1996	0 of 2845	NA	hypothetical protein	0.0066101		Intermediate and rare	Core: Inter: 126 Rare: 1+30	Protein of unknown function (DUF4231)	Protein of unknown function DUF4231	S	-	-	Protein of unknown function (DUF4231)
g004487_000004	17 of 1996	0 of 2845	NA	hypothetical protein	0.0066101		Intermediate and rare	Core: Inter: 126 Rare: 1+30	MTH538 TIR-like domain (DUF1863)	MTH538 TIR-like domain | Hypothetical protein MTH538 superfamily	S	-	-	MTH538 TIR-like domain (DUF1863)
g000283_000005	17 of 1996	0 of 2845	NA	hypothetical protein	0.0066101		Lineage specific rare	Core: Inter: Rare: 97	Protein of unknown function (DUF3169)	-	S	-	-	-
g010241_000003	17 of 1996	0 of 2845	NA	hypothetical protein	0.0066101		Lineage specific rare	Core: Inter: Rare: 97	NA	-	NA	NA	-	-
g000179_2_000009	17 of 1996	0 of 2845	NA	hypothetical protein	0.0066101		Absent in large lineages	Core: Inter: Rare:	NA	-	NA	NA	-	-
g002955_000009	17 of 1996	0 of 2845	NA	hypothetical protein	0.0066101		Lineage specific intermediate	Core: Inter: 151 Rare:	HNH endonuclease	-	S	-	-	-
g000673_000006	17 of 1996	0 of 2845	NA	hypothetical protein	0.0066101		Lineage specific rare	Core: Inter: Rare: 97	-	-	-	-	-	-
g004023_000003	189 of 1996	158 of 2845	hsdM	hypothetical protein	0.007287		Intermediate and rare	Core: Inter: 126+30+398+425+50+97 Rare: 1+130+151+5	DNA methylation	S-adenosyl-L-methionine-dependent methyltransferase | DNA methylase, adenine-specific	S	-	GO:0003677|GO:0006306|GO:0008170	N-6 DNA Methylase
g004917_000003	22 of 1996	2 of 2845	cypX	Pulcherriminic acid synthase	0.0078229		Absent in large lineages	Core: Inter: Rare:	Cytochrome P450	Cytochrome P450, conserved site | Cytochrome P450 | Cytochrome P450 superfamily | Cytochrome P450, B-class | Cytochrome P450, CypX	Q	ko:K17474	GO:0005506|GO:0016705|GO:0004497|GO:0020037|GO:0046148	Cytochrome P450
g006096_000003	22 of 1996	2 of 2845	NA	Cyclo(L-leucyl-L-leucyl) synthase	0.0078229		Absent in large lineages	Core: Inter: Rare:	Involved in the biosynthesis of pulcherrimin, a red extracellular pigment. It uses activated amino acids in the form of aminoacyl-tRNAs (aa-tRNAs) as substrates to catalyze the ATP- independent formation of cyclodipeptides which are intermediates in diketopiperazine (DKP) biosynthetic pathways. Catalyzes the formation of cyclo(L-Leu-L-Leu) (cLL) from L-leucyl-tRNA(Leu). Can also incorporate vario…	Cyclodipeptide synthase superfamily | Cyclodipeptide synthase	S	ko:K17485	GO:0016755	Cyclodipeptide synthase
g000037_3_000080	22 of 1996	2 of 2845	NA	staphylococcal tandem lipoprotein	0.0078229		Absent in large lineages	Core: Inter: Rare:	Belongs to the staphylococcal tandem lipoprotein family	Csa family | Csa superfamily	M	-	-	Csa1 family
g000076_1_000023	22 of 1996	2 of 2845	NA	hypothetical protein	0.0078229		Absent in large lineages	Core: Inter: Rare:	multivesicular body membrane disassembly	Alpha/Beta hydrolase fold	IU	-	-	-
g000039_1_000122	91 of 1996	56 of 2845	yezG	putative antitoxin YezG	0.00875058		Lineage specific intermediate	Core: Inter: 188 Rare:	Protein of unknown function, DUF600	Type VII secretion system protein EsaG-like | Probable antitoxin YezG superfamily	S	-	-	Protein of unknown function, DUF600
g000037_3_000038	104 of 1996	69 of 2845	lpl2	staphylococcal tandem lipoprotein	0.00907875		Core and rare	Core: 126+9 Inter: Rare: 1+188	Belongs to the staphylococcal tandem lipoprotein family	Csa family | Csa superfamily	M	-	-	Csa1 family
g003038_000003	195 of 1996	166 of 2845	NA	hypothetical protein	0.00914305		Core and intermediate	Core: 130 Inter: 133+425 Rare:	NA	-	NA	NA	-	-
g003102_1_000006	188 of 1996	158 of 2845	NA	hypothetical protein	0.00956899		Intermediate and rare	Core: Inter: 126+30+398+425+50+97 Rare: 1+130+151	-	-	-	-	-	-
g010582_000003	19 of 1996	1 of 2845	NA	hypothetical protein	0.0135792		Multi-lineage rare	Core: Inter: Rare: 133+425+97	NA	-	NA	NA	-	-
g000053_1_000021	19 of 1996	1 of 2845	NA	acetyltransferase (GNAT) family protein	0.0135792		Multi-lineage rare	Core: Inter: Rare: 15+97	-	-	-	-	-	-
g000093_000006	113 of 1996	79 of 2845	NA	dUTPase	0.0149748		Intermediate and rare	Core: Inter: 133+151+398 Rare: 1+121+130+30+425+45+5+8+88+97	dUTPase	dUTPase/dCTP pyrophosphatase	S	-	-	dUTPase
g000062_000011	170 of 1996	140 of 2845	NA	phage protein	0.0157386		Intermediate and rare	Core: Inter: 130+133+15 Rare: 1+188+398+425+45+5+59+9+97	Protein of unknown function (DUF1108)	-	S	-	-	-
g000867_000005	16 of 1996	0 of 2845	NA	Putative two-component membrane permease complex subunit SMU_747c	0.0161079		Multi-lineage rare	Core: Inter: Rare: 8+97	Predicted permease	Predicted permease DUF318	S	ko:K07089	-	Predicted permease
g001245_000011	16 of 1996	0 of 2845	arsR	arsenical resistance operon repressor	0.0161079		Multi-lineage rare	Core: Inter: Rare: 8+97	transcriptional	-	K	ko:K03892	-	-
g004539_000003	16 of 1996	0 of 2845	NA	hypothetical protein	0.0161079		Multi-lineage rare	Core: Inter: Rare: 8+97	NA	-	NA	NA	-	-
g007447_000003	16 of 1996	0 of 2845	NA	hypothetical protein	0.0161079		Absent in large lineages	Core: Inter: Rare:	NA	-	NA	NA	-	-
g001745_000022	16 of 1996	0 of 2845	NA	hypothetical protein	0.0161079		Intermediate and rare	Core: Inter: 126 Rare: 1+97	-	-	-	-	-	-
g000053_1_000031	45 of 1996	17 of 2845	NA	acetyltransferase (GNAT) family protein	0.0166141		Intermediate and rare	Core: Inter: 15+9+97 Rare: 1+188+5	-	-	-	-	-	-
g000113_1_000021	56 of 1996	26 of 2845	NA	hypothetical protein	0.0166867		Lineage specific intermediate	Core: Inter: 50 Rare:	-	-	-	-	-	-
g005954_000003	21 of 1996	2 of 2845	uvrD	UvrD/REP helicase	0.0175419		Absent in large lineages	Core: Inter: Rare:	UvrD-like helicase C-terminal domain	P-loop containing nucleoside triphosphate hydrolase | UvrD-like DNA helicase, C-terminal | UvrD-like helicase, ATP-binding domain | DNA helicase, UvrD/REP type | DExx box DNA helicase domain superfamily	L	ko:K03657	GO:0005524|GO:0016787|GO:0003677|GO:0003678	UvrD-like helicase C-terminal domain|AAA domain
g000061_3_000027	21 of 1996	2 of 2845	splC	peptidase S1 and S6%2C chymotrypsin/Hap	0.0175419		Absent in large lineages	Core: Inter: Rare:	Belongs to the peptidase S1B family	Peptidase S1B, exfoliative toxin | Peptidase S1B | Serine proteases, V8 family, histidine active site | Peptidase S1, PA clan, chymotrypsin-like fold | Peptidase S1, PA clan | Serine proteases, trypsin domain	E	ko:K01318	GO:0004252|GO:0006508|GO:0008236	Trypsin
g000096_1_000023	21 of 1996	2 of 2845	set10	superantigen-like protein 5	0.0175419		Absent in large lineages	Core: Inter: Rare:	Staphylococcal superantigen-like OB-fold domain	Staphylococcal/Streptococcal toxin, beta-grasp domain | Superantigen toxin, C-terminal | Staphylococcal enterotoxin/Streptococcal pyrogenic exotoxin, conserved site | Superantigen, staphylococcal/streptococcal toxin, bacterial | Staphylococcal superantigen-like OB-fold domain | Enterotoxin | Staphylococcus aureus exotoxin	S	-	GO:0005576	Staphylococcal/Streptococcal toxin, beta-grasp domain|Staphylococcal superantigen-like OB-fold domain
g002062_000004	21 of 1996	2 of 2845	NA	hypothetical protein	0.0175419		Absent in large lineages	Core: Inter: Rare:	NA	Stage II sporulation protein M-like	NA	NA	-	Stage II sporulation protein M
g000068_000046	21 of 1996	2 of 2845	NA	hypothetical protein	0.0175419		Absent in large lineages	Core: Inter: Rare:	Pfam PF07252	Protein of unknown function DUF1433	S	-	-	Protein of unknown function (DUF1433)
g000075_000021	21 of 1996	2 of 2845	hysA	hyaluronate lyase 2	0.0175419		Absent in large lineages	Core: Inter: Rare:	Polysaccharide lyase family 8, N terminal alpha-helical domain	Glycoside hydrolase-type carbohydrate-binding | Galactose mutarotase-like domain superfamily | Polysaccharide lyase 8, N-terminal alpha-helical | Polysaccharide lyase 8 | Chondroitin AC/alginate lyase | Polysaccharide lyase family 8, central domain | Polysaccharide lyase family 8-like, C-terminal | Polysaccharide lyase family 8, C-terminal	N	ko:K01727	GO:0030246|GO:0003824|GO:0005975|GO:0016829|GO:0005576	Polysaccharide lyase family 8, N terminal alpha-helical domain|Polysaccharide lyase family 8, super-sandwich domain|Polysaccharide lyase family 8, C-terminal beta-sandwich domain
g000099_1_000012	21 of 1996	2 of 2845	map	major histocompatibility complex class II analog protein%2C Map	0.0175419		Absent in large lineages	Core: Inter: Rare:	MAP domain	MAP domain | Superantigen toxin, C-terminal	S	ko:K14204	GO:0005576	MAP domain|MAP domain|MAP domain|MAP domain|MAP domain
g000037_3_000069	21 of 1996	2 of 2845	lpl2	staphylococcal tandem lipoprotein	0.0175419		Absent in large lineages	Core: Inter: Rare:	Belongs to the staphylococcal tandem lipoprotein family	Csa family | Csa superfamily	M	-	-	Csa1 family
g000037_3_000084	21 of 1996	2 of 2845	lpl1	staphylococcal tandem lipoprotein	0.0175419		Absent in large lineages	Core: Inter: Rare:	Belongs to the staphylococcal tandem lipoprotein family	Csa superfamily | Csa family	M	-	-	Csa1 family
g003273_000005	21 of 1996	2 of 2845	recF	recombinational DNA repair ATPase%2C RecF_1	0.0175419		Absent in large lineages	Core: Inter: Rare:	AAA ATPase domain	P-loop containing nucleoside triphosphate hydrolase | AAA domain, group 15 | OLD protein-like, TOPRIM domain	L	-	-	AAA ATPase domain
g000081_2_000015	21 of 1996	2 of 2845	set11	superantigen-like protein 7	0.0175419		Absent in large lineages	Core: Inter: Rare:	Staphylococcal superantigen-like OB-fold domain	-	S	-	-	-
g000056_1_000029	21 of 1996	2 of 2845	NA	hypothetical protein	0.0175419		Absent in large lineages	Core: Inter: Rare:	Protein of unknown function (DUF1433)	-	S	-	-	-
g006578_000003	21 of 1996	2 of 2845	NA	hypothetical protein	0.0175419		Absent in large lineages	Core: Inter: Rare:	NA	-	NA	NA	-	-
g001764_000007	21 of 1996	2 of 2845	NA	hypothetical protein	0.0175419		Lineage specific intermediate	Core: Inter: 50 Rare:	NA	-	NA	NA	-	-
g000589_000008	21 of 1996	2 of 2845	NA	hypothetical protein	0.0175419		Absent in large lineages	Core: Inter: Rare:	NA	-	NA	NA	-	-
g001738_000009	23 of 1996	3 of 2845	NA	hypothetical protein	0.0183242		Multi-lineage rare	Core: Inter: Rare: 1+398+5+97	NA	-	NA	NA	-	-
g002596_000004	35 of 1996	10 of 2845	NA	hypothetical protein	0.0188752		Multi-lineage rare	Core: Inter: Rare: 1+130+151+30+8+9+97	NA	Plasmid replication-relaxation | Winged helix-like DNA-binding domain superfamily | Winged helix DNA-binding domain superfamily	NA	NA	-	Replication-relaxation
g001242_000006	35 of 1996	10 of 2845	NA	hypothetical protein	0.0188752		Intermediate and rare	Core: Inter: 50 Rare: 1+121+130+133+188+398+45+8+88+9+97	Bacterial mobilisation protein (MobC)	Bacterial mobilisation	S	-	-	Bacterial mobilisation protein (MobC)
g000684_2_000011	35 of 1996	10 of 2845	NA	hypothetical protein	0.0188752		Multi-lineage rare	Core: Inter: Rare: 1+130+151+30+8+9+97	NA	-	NA	NA	-	-
g002990_000006	32 of 1996	8 of 2845	NA	hypothetical protein	0.0190767		Multi-lineage rare	Core: Inter: Rare: 1+121+188+30+425+45+5+72+97	NA	-	NA	NA	-	-
g000111_000017	63 of 1996	32 of 2845	NA	hypothetical protein	0.0191156		Intermediate and rare	Core: Inter: 130 Rare: 398+425	NA	-	NA	NA	-	-
g000085_000046	107 of 1996	74 of 2845	NA	phage antirepressor protein	0.0234157		Intermediate and rare	Core: Inter: 130+133+188+50+88 Rare: 1+126+151+30+398+425+45+5+72+8+97	DNA binding	-	S	-	-	-
g005167_000003	46 of 1996	18 of 2845	NA	hypothetical protein	0.0250449		Intermediate and rare	Core: Inter: 1 Rare: 151+30+398+5+97	Microvirus H protein (pilot protein)	Minor spike protein	S	-	GO:0046718	Microvirus H protein (pilot protein)
g000106_1_000019	147 of 1996	117 of 2845	NA	hypothetical protein	0.0298429		Intermediate and rare	Core: Inter: 126+151+188+398+72+88+97 Rare: 1+121+130+15+30+425+45+5+8+9	Domain of unknown function (DUF5067)	Domain of unknown function DUF5067 | Immunoprotective extracellular, immunoglobulin-like domain superfamily	NU	-	-	Domain of unknown function (DUF5067)
g000150_000021	18 of 1996	1 of 2845	NA	hypothetical protein	0.0315045		Multi-lineage rare	Core: Inter: Rare: 188+45+5+9+97	Firmicute plasmid replication protein (RepL)	Plasmid replication protein, RepL | Crp-type HTH domain | Winged helix-like DNA-binding domain superfamily | Winged helix DNA-binding domain superfamily	K	-	GO:0006260|GO:0006276|GO:0003677|GO:0006355	Firmicute plasmid replication protein (RepL)
g002923_000003	36 of 1996	11 of 2845	NA	putative ATP/GTP-binding protein	0.0339942		Multi-lineage rare	Core: Inter: Rare: 1+130+151+30+8+9+97	NA	P-loop containing nucleoside triphosphate hydrolase	NA	NA	-	AAA-like domain
g002516_000007	34 of 1996	10 of 2845	NA	hypothetical protein	0.0346254		Intermediate and rare	Core: Inter: 130 Rare: 45	Cro/C1-type HTH DNA-binding domain	Cro/C1-type helix-turn-helix domain | Lambda repressor-like, DNA-binding domain superfamily	K	ko:K07727	GO:0003677	Cro/C1-type HTH DNA-binding domain
g000233_1_000019	20 of 1996	2 of 2845	flr	formyl peptide receptor-like 1 inhibitory protein	0.0391788		Absent in large lineages	Core: Inter: Rare:	NA	FPRL1/chemotaxis inhibitory protein superfamily | FPRL1 inhibitory protein | FPRL1/chemotaxis inhibitory protein	NA	NA	-	Formyl peptide receptor-like 1 inhibitory protein
g000037_3_000070	20 of 1996	2 of 2845	lpl3	staphylococcal tandem lipoprotein	0.0391788		Absent in large lineages	Core: Inter: Rare:	Csa1 family	Csa family | Csa superfamily	M	-	-	Csa1 family
g000037_3_000060	20 of 1996	2 of 2845	lpl2	staphylococcal tandem lipoprotein	0.0391788		Absent in large lineages	Core: Inter: Rare:	Belongs to the staphylococcal tandem lipoprotein family	Csa superfamily | Csa family	M	-	-	Csa1 family
g000037_3_000085	20 of 1996	2 of 2845	lpl1	staphylococcal tandem lipoprotein	0.0391788		Absent in large lineages	Core: Inter: Rare:	Belongs to the staphylococcal tandem lipoprotein family	Csa family | Csa superfamily	M	-	-	Csa1 family
g000056_1_000047	15 of 1996	0 of 2845	NA	hypothetical protein	0.0392413		Lineage specific intermediate	Core: Inter: 151 Rare:	Protein of unknown function (DUF1433)	Protein of unknown function DUF1433	S	-	-	Protein of unknown function (DUF1433)
g000266_2_000015	22 of 1996	3 of 2845	NA	hypothetical protein	0.0397018		Multi-lineage rare	Core: Inter: Rare: 398+8+97	nuclease activity	-	UW	-	-	-
g007194_000003	45 of 1996	18 of 2845	NA	hypothetical protein	0.0414015		Intermediate and rare	Core: Inter: 1 Rare: 151+30+398+5+97	Phage protein C	C-protein	S	-	GO:0019073	Phage protein C
g011261_000003	45 of 1996	18 of 2845	NA	hypothetical protein	0.0414015		Intermediate and rare	Core: Inter: 1 Rare: 151+30+398+5+97	Bacteriophage scaffolding protein D	Scaffold protein D superfamily | Scaffold protein D	S	-	GO:0046797	Bacteriophage scaffolding protein D
g003877_000003	24 of 1996	4 of 2845	NA	5'-ribonucleotide phosphohydrolase	0.0436062		Multi-lineage rare	Core: Inter: Rare: 398+97	HAD-hyrolase-like	HAD-like superfamily | Haloacid dehalogenase-like hydrolase | HAD superfamily	S	ko:K07025,ko:K08723	-	Haloacid dehalogenase-like hydrolase
g000217_000005	24 of 1996	4 of 2845	NA	hypothetical protein	0.0436062		Intermediate and rare	Core: Inter: 50 Rare: 151+425+97	NA	-	NA	NA	-	-
g002696_000011	24 of 1996	4 of 2845	NA	hypothetical protein	0.0436062		Multi-lineage rare	Core: Inter: Rare: 1+121+8+97	NA	-	NA	NA	-	-
g000122_000011	70 of 1996	40 of 2845	NA	hypothetical bovine pathogenicity island protein	0.0451356		Intermediate and rare	Core: Inter: 22+72+97 Rare: 1+130+133+30+398	-	-	-	-	-	-

## Sheet: ColumnDescr
Column	Description
Gene	PIRATE gene name
Proportion (Positive)	Proportion of genomes from the bovine host that carry the gene
Proportion (Negative)	Proportion of non-bovine host genomes that carry the gene
Consensus Name	Gene name as defined by Prokka/PIRATE
Consensus Product	Gene product as defined by Prokka/PIRATE
Bonferroni p-value	Bonferroni adjusted p-value of the statistical significance of host association
Also enriched in	Other datasets in which this gene was identified as positively associated with the bovine host
Twilight Class	Gene "class" as defined by the Twilight tool
Twilight Detail	Details of the lineages in which the gene occurs
EggNOG Description	Description from EggNOGmapper
InterProScan Description	Summary of all descriptors captured for a gene by InterProScan
COG	COG Category
KEGG	KEGG Category
GO Terms	GO Terms from InterProScan
Pfam Description	Pfam Description from InterProScan
