# Supplementary material for: Multiclonal human origin and global expansion of an endemic bacterial pathogen of livestock
Source: Proc Natl Acad Sci U S A. 2022 Dec 5;119(50):e2211217119. doi: 10.1073/pnas.2211217119 (PMC9897428; doi:10.1073/pnas.2211217119)
Supplement: Supplementary file 4 — Dataset S03 (XLSX) [file pnas.2211217119.sd03.xlsx]

## Sheet: SuppData3_CCBovineGenes
Gene	Dataset	Proportion (Positive)	Proportion (Negative)	Consensus Name	Consensus Product	Bonferroni p-value	Also enriched in	Twilight Class	Twilight Detail	EggNOG Description	InterProScan Description	COG	KEGG	GO Terms	Pfam Description
g000764_1_000007	CC1	38 of 67	0 of 121	NA	major facilitator superfamily multidrug :cation symporter	7.6758e-19	CC1,CC97,Global	Core, intermediate and rare	Core: 151 Inter: 1+50+97 Rare: 130+133+398+425+45+8+88+9 Singleton:	Major Facilitator Superfamily	-	EGP	-	-	-
g003304_000003	CC1	38 of 67	0 of 121	NA	hypothetical protein	7.6758e-19	CC1,CC97,Global	Core, intermediate and rare	Core: 151 Inter: 1+50+97 Rare: 133+398+425+45+8+88+9 Singleton:	CAAX protease self-immunity	-	S	ko:K07052	-	-
g000329_2_000008	CC1	37 of 67	0 of 121	NA	tetracenomycin polyketide synthesis O-methyltransferase%2C TcmP	3.86349e-18	CC1,CC97,Global	Core, intermediate and rare	Core: 151 Inter: 1+50+97 Rare: 130+133+398+425+45+8+88 Singleton:	Leucine carboxyl methyltransferase	Type II CAAX prenyl endopeptidase Rce1-like	Q	-	GO:0004222|GO:0016020|GO:0071586	CPBP intramembrane metalloprotease
g000738_2_000011	CC1	37 of 67	0 of 121	NA	membrane protein	3.86349e-18	CC1,CC97,Global	Core, intermediate and rare	Core: 151 Inter: 1+50+97 Rare: 130+133+425+45+8+88+9 Singleton:	-	-	-	-	-	-
g000285_1_000010	CC1	36 of 67	0 of 121	NA	mobile element-associated protein	1.89435e-17	CC1,CC97,Global	Intermediate and rare	Core: Inter: 1+130+30+425+50+97 Rare: 133+151+188+22+5+8+88+9 Singleton:	Protein of unknown function (DUF1474)	-	S	-	-	-
g000237_1_000006	CC1	39 of 67	2 of 121	xerC	pathogenicity island protein%2C integrase	8.10639e-17	CC1,CC188,Global	Core, intermediate and rare	Core: 151 Inter: 1+130+133+188+30+50+88+9+97 Rare: 121+15+22+398+425+45+5+8 Singleton:	Belongs to the 'phage' integrase family	Protein of unknown function DUF1474	L	-	-	Protein of unknown function (DUF1474)
g004039_000003	CC1	37 of 67	1 of 121	NA	hypothetical protein	1.18412e-16	CC1,CC97,Global	Intermediate and rare	Core: Inter: 1+30+50+9+97 Rare: 121+130+133+15+151+188+22+398+425+5+8+88 Singleton:	Cro/C1-type HTH DNA-binding domain	-	K	ko:K07727	-	-
g000890_000003	CC1	39 of 67	3 of 121	NA	hypothetical protein	9.24274e-16	CC1,CC188,Global	Core, intermediate and rare	Core: 151 Inter: 1+130+133+188+30+50+88+9+97 Rare: 121+15+22+398+425+45+5+8 Singleton:	Helix-turn-helix domain	Cro/C1-type helix-turn-helix domain | Lambda repressor-like, DNA-binding domain superfamily	L	-	GO:0003677	Cro/C1-type HTH DNA-binding domain
g003378_000006	CC1	37 of 67	2 of 121	NA	hypothetical protein	1.85955e-15	CC1,CC97,Global	Intermediate and rare	Core: Inter: 1+30+50+9+97 Rare: 121+130+133+15+151+188+22+398+425+5+8+88 Singleton:	Helix-turn-helix XRE-family like proteins	-	K	-	-	-
g000124_1_000008	CC1	39 of 67	7 of 121	NA	putative phage primase	1.86758e-12	CC1,CC97,Global	Core, intermediate and rare	Core: 151 Inter: 1+121+130+133+22+30+5+50+72+9+97 Rare: 15+188+398+425+45+8+88 Singleton:	Primase C terminal 1 (PriCT-1)	Cro/C1-type helix-turn-helix domain | Lambda repressor-like, DNA-binding domain superfamily	S	-	GO:0003677	Helix-turn-helix
g000454_1_000005	CC1	41 of 67	9 of 121	NA	hypothetical mobile element-associated protein	2.2003e-12	CC1,Global	Intermediate and rare	Core: Inter: 1+130+133+151+30+425+45+5+50+59+8+97 Rare: 188+22+398+72+88 Singleton:	-	Primase, C-terminal 1	-	-	-	Primase C terminal 1 (PriCT-1)
g000590_000003	CC1	41 of 67	10 of 121	NA	hypothetical mobile element-associated protein	9.16406e-12	CC1,Global	Core, intermediate and rare	Core: 151 Inter: 1+130+133+30+5+50+59+8+97 Rare: 188+22+398+425+45+72+88 Singleton:	NA	-	NA	NA	-	-
g000416_1_000005	CC1	35 of 67	5 of 121	splA	hypothetical protein	1.88225e-11	CC1	Intermediate and rare	Core: Inter: 1+121+126+130+133+188+22+30+398+425+5+50+72+9+97 Rare: 15+151+45+59+8+88 Singleton:	Siphovirus Gp157	Pathogenicity island protein gp6, Staphylococcus | Pathogenicity island protein gp6 superfamily	S	-	-	Pathogenicity island protein gp6 in Staphylococcus
g000750_000004	CC1	39 of 67	9 of 121	NA	pathogenicity island protein	3.81664e-11	CC1,CC97,Global	Core, intermediate and rare	Core: 151 Inter: 1+121+130+133+22+30+5+50+72+9+97 Rare: 15+188+398+425+45+8+88 Singleton:	-	Siphovirus Gp157	-	-	-	Siphovirus Gp157
g000326_1_000005	CC1	38 of 67	10 of 121	NA	hypothetical protein	5.81297e-10	CC1,CC97,Global	Core, intermediate and rare	Core: 151 Inter: 1+121+130+133+22+30+5+50+72+9+97 Rare: 15+188+398+425+45+8+88 Singleton:	Domain of unknown function (DUF927)	-	S	-	-	-
g001340_000003	CC1	27 of 67	2 of 121	NA	putative ERF superfamily phage protein	2.58991e-09	CC1	Intermediate and rare	Core: Inter: 1+121+126+130+133+188+30+398+425+5+50+72+9+97 Rare: 15+151+45+59+8 Singleton:	ERF superfamily	-	S	-	-	-
g001407_000005	CC1	20 of 67	0 of 121	NA	hypothetical protein	1.16024e-07	CC1,Global	Intermediate and rare	Core: Inter: 1+30+97 Rare: 130+133+15+151+398+425+5+50+8 Singleton:	Phage terminase, small subunit	Essential recombination function protein | Primosome PriB/single-strand DNA-binding | Single-stranded DNA-binding protein | Nucleic acid-binding, OB-fold	S	-	GO:0003697|GO:0006260	ERF superfamily|Single-strand binding protein family
g000135_1_000010	CC1	28 of 67	5 of 121	NA	phage protein	1.67378e-07	CC1,Global	Intermediate and rare	Core: Inter: 1+121+130+133+15+188+22+30+398+425+45+5+72+8+9+97 Rare: 126+151+50+59+88 Singleton:	Protein of unknown function (DUF1064)	Putative phage terminase, small subunit, P27 family	S	-	-	Phage terminase, small subunit
g005137_000003	CC1	19 of 67	0 of 121	NA	hypothetical protein	4.08501e-07	CC1,Global	Intermediate and rare	Core: Inter: 1+130+133+151+97 Rare: 188+425+8 Singleton:	Protein of unknown function (DUF3644)	Protein of unknown function DUF1064	S	-	-	Protein of unknown function (DUF1064)
g000098_1_000007	CC1	40 of 67	19 of 121	NA	spore coat protein	8.81744e-07	CC1	Core, intermediate and rare	Core: 126+151 Inter: 1+121+130+133+15+188+22+30+425+45+5+50+59+72+8+88+9+97 Rare: 398 Singleton:	sporulation resulting in formation of a cellular spore	Domain of unknown function DUF3644	M	-	-	Protein of unknown function (DUF3644)|EC042_2821-lke REase
g000497_1_000007	CC1	32 of 67	10 of 121	NA	putative mobile element-associated protein	1.35258e-06	CC1,CC97	Core, intermediate and rare	Core: 126 Inter: 1+121+130+133+151+188+30+425+45+5+50+59+72+8+9+97 Rare: 22+398+88 Singleton:	-	Encapsidation protein CP3	-	-	-	-
g000159_4_000015	CC1	18 of 67	0 of 121	lukE	leukocidin LukE precursor	1.41725e-06	CC1,Global	Core, intermediate and rare	Core: 151 Inter: 1+130+133+30+97 Rare: 188+425+45+8 Singleton:	cytolysis in other organism	-	S	-	-	-
g002323_000008	CC1	18 of 67	0 of 121	hsdM	Type I restriction-modification system methyltransferase subunit%2C HsdM_2	1.41725e-06	CC1,Global	Intermediate and rare	Core: Inter: 1+133+97 Rare: 130+151+188+425+8 Singleton:	N-6 DNA Methylase	Bi-component toxin, staphylococci | Leukocidin/Hemolysin toxin | Leukocidin/porin MspA superfamily	V	ko:K03427	GO:0005576|GO:0051715	Leukocidin/Hemolysin toxin family
g002583_000009	CC1	18 of 67	0 of 121	bcgIB	Restriction enzyme BgcI subunit beta	1.41725e-06	CC1,Global	Intermediate and rare	Core: Inter: 1+133+97 Rare: 130+151+425+8 Singleton:	Type I restriction modification DNA specificity domain	DNA methylase, N-6 adenine-specific, conserved site | DNA methylase, adenine-specific | S-adenosyl-L-methionine-dependent methyltransferase	V	-	GO:0003676|GO:0008168|GO:0032259|GO:0003677|GO:0006306|GO:0008170	N-6 DNA Methylase
g000183_3_000012	CC1	18 of 67	0 of 121	lukD	leukocidin LukD precursor	1.41725e-06	CC1,Global	Core, intermediate and rare	Core: 133+151 Inter: 1+130+30+97 Rare: 188+398+425+45+8 Singleton:	cytolysis in other organism	Type I restriction modification DNA specificity domain | Type I restriction modification DNA specificity domain superfamily	S	-	GO:0003677	Type I restriction modification DNA specificity domain|Type I restriction modification DNA specificity domain
g002521_000013	CC1	18 of 67	0 of 121	NA	hypothetical protein	1.41725e-06	CC1,Global	Intermediate and rare	Core: Inter: 1+133+97 Rare: 130+151+188+8 Singleton:	NA	-	NA	NA	-	-
g000064_000014	CC1	19 of 67	1 of 121	NA	phage protein	5.96557e-06	CC1	Intermediate and rare	Core: Inter: 1+130+133+151+30+398+5+59+97 Rare: 126+15+425+72+8+88 Singleton:	Pfam:HNHc_6	-	S	-	-	-
g000779_000007	CC1	22 of 67	3 of 121	xerC	phage integrase	8.31238e-06	CC1,Global	Intermediate and rare	Core: Inter: 1+130+133+15+188+30+45+50+59+8+97 Rare: 121+151+398+425+5+72+9 Singleton:	Arm DNA-binding domain	Putative HNHc nuclease	L	-	-	Putative HNHc nuclease
g000588_1_000008	CC1	27 of 67	7 of 121	NA	hypothetical protein	8.4197e-06	CC1,CC97,Global	Core, intermediate and rare	Core: 126 Inter: 1+130+133+151+22+30+5+50+8+88+97 Rare: 121+188+398+425 Singleton:	-	Integrase, SAM-like, N-terminal | Integrase-like, catalytic domain superfamily | Integrase, catalytic domain | Integrase/recombinase, N-terminal | AP2-like integrase, N-terminal domain | DNA breaking-rejoining enzyme, catalytic core	-	-	GO:0003677|GO:0015074|GO:0006310	Phage integrase, N-terminal SAM-like domain|Phage integrase family|Arm DNA-binding domain
g002722_000004	CC1	18 of 67	1 of 121	NA	hypothetical protein	1.95747e-05	CC1,Global	Intermediate and rare	Core: Inter: 1+133+97 Rare: 130+15+151+30+45+5+50+8 Singleton:	NA	-	NA	NA	-	-
g000122_000007	CC1	29 of 67	10 of 121	NA	hypothetical bovine pathogenicity island protein	3.05131e-05	CC1,CC97	Core, intermediate and rare	Core: 126+151 Inter: 1+121+130+133+30+5+50+8+97 Rare: 15+188+22+398+425+45+88 Singleton:	-	-	-	-	-	-
g000074_000014	CC1	31 of 67	12 of 121	NA	hypothetical protein	3.2143e-05	CC1	Intermediate and rare	Core: Inter: 1+121+126+130+133+15+151+188+22+30+398+425+45+5+59+8+9+97 Rare: 72+88 Singleton:	calcium ion binding	-	S	-	-	-
g001204_000004	CC1	19 of 67	2 of 121	NA	putative plasmid copy control protein	4.56589e-05	CC1,Global	Intermediate and rare	Core: Inter: 1+121+126+130+133+188+30+59+8+88+97 Rare: 15+151+398+45+5 Singleton:	sequence-specific DNA binding	Phage replisome organiser, N-terminal domain | EF-hand domain pair | EF-hand domain	S	-	GO:0005509	N-terminal phage replisome organiser (Phage_rep_org_N)
g000132_000037	CC1	19 of 67	2 of 121	lexA	phage transcriptional regulator	4.56589e-05	CC1,Global	Intermediate and rare	Core: Inter: 1+121+126+130+133+188+30+59+8+88+97 Rare: 15+151+398+425+5 Singleton:	sequence-specific DNA binding	Cro/C1-type helix-turn-helix domain | Lambda repressor-like, DNA-binding domain superfamily	S	-	GO:0003677	Helix-turn-helix
g001008_000004	CC1	19 of 67	2 of 121	NA	hypothetical protein	4.56589e-05	CC1,Global	Intermediate and rare	Core: Inter: 1+126+133+398+72+97 Rare: 130+15+30+425+45+5+50+59+8 Singleton:	-	Cro/C1-type helix-turn-helix domain | Peptidase S24/S26A/S26B/S26C | LexA/Signal peptidase-like superfamily | LexA-like | Lambda repressor-like, DNA-binding domain superfamily	-	-	GO:0003677	Peptidase S24-like|Helix-turn-helix
g000117_000016	CC1	24 of 67	6 of 121	NA	hypothetical protein	6.55857e-05	CC1	Core, intermediate and rare	Core: 133+22 Inter: 1+121+130+188+30+398+45+5+50+59+72+8+88+9+97 Rare: 15+151+425 Singleton:	Protein of unknown function (DUF2951)	-	S	-	-	-
g000495_1_000005	CC1	27 of 67	9 of 121	NA	hypothetical bovine pathogenicity island protein	9.5191e-05	CC1,CC97,Global	Core, intermediate and rare	Core: 126 Inter: 1+130+133+151+22+30+5+50+8+88+97 Rare: 121+188+398+425+45+9 Singleton:	-	Protein of unknown function DUF2951	-	-	-	Protein of unknown function (DUF2951)
g000740_000004	CC1	18 of 67	2 of 121	NA	hypothetical protein	0.000142057	CC1	Intermediate and rare	Core: Inter: 1+126+130+133+22+30+398+5+59+88+97 Rare: 121+15+151+188+425+45+50+8+9 Singleton:	NA	-	NA	NA	-	-
g001774_000004	CC1	14 of 67	0 of 121	NA	phage portal protein	0.000178545	CC1	Intermediate and rare	Core: Inter: 1+30 Rare: 133+15+398+5+50+8 Singleton:	Phage portal protein	-	S	-	-	-
g001412_1_000005	CC1	14 of 67	0 of 121	NA	HNH endonuclease	0.000178545	CC1	Intermediate and rare	Core: Inter: 1 Rare: 130+133+15+30+398+5 Singleton:	HNH endonuclease	Bacteriophage/Gene transfer agent portal protein | Phage portal protein, HK97	S	-	-	Phage portal protein
g000748_000007	CC1	14 of 67	0 of 121	NA	hypothetical protein	0.000178545	CC1	Intermediate and rare	Core: Inter: 1+30 Rare: 133+15+398+5+50+8 Singleton:	-	HNH endonuclease | HNH nuclease	-	-	GO:0003676|GO:0004519	HNH endonuclease
g001096_2_000006	CC1	14 of 67	0 of 121	NA	hypothetical protein	0.000178545	CC1	Intermediate and rare	Core: Inter: 1+30 Rare: 133+15+398+5+50+8 Singleton:	-	-	-	-	-	-
g000103_000005	CC1	16 of 67	1 of 121	NA	phage tail fiber protein	0.000200342	CC1,Global	Intermediate and rare	Core: Inter: 1+126+130+133+151+398+425+5+50+9+97 Rare: 15+30+45+88 Singleton:	peptidoglycan catabolic process	-	S	-	-	-
g000793_000005	CC1	24 of 67	7 of 121	dnaI	Transposase-associated ATP/GTP binding protein	0.000214995	CC1	Intermediate and rare	Core: Inter: 1+133+15+188+22+30+398+45+5+8 Rare: 130+72+88+9+97 Singleton:	IstB-like ATP binding protein	BppU, N-terminal | SGNH hydrolase superfamily | SGNH hydrolase-type esterase domain	S	-	-	BppU N-terminal domain|GDSL-like Lipase/Acylhydrolase family
g000424_000008	CC1	20 of 67	4 of 121	NA	hypothetical protein	0.00035328	CC1	Intermediate and rare	Core: Inter: 1+121+126+130+133+188+22+30+398+5+59+8+88+97 Rare: 15+151+425+45+50+9 Singleton:	-	IstB-like ATP-binding protein | P-loop containing nucleoside triphosphate hydrolase	-	-	GO:0005524	IstB-like ATP binding protein
g001410_1_000007	CC1	17 of 67	2 of 121	NA	hypothetical protein	0.000433565	CC1	Intermediate and rare	Core: Inter: 1+130+133+30+50+59 Rare: 126+15+151+398+45+5+72+8+9+97 Singleton:	sequence-specific DNA binding	-	S	-	-	-
g002240_000003	CC1	17 of 67	2 of 121	NA	hypothetical protein	0.000433565	CC1	Intermediate and rare	Core: Inter: 1+130+133+151+398 Rare: 121+22+30+425+45+5+59+8+97 Singleton:	protein disulfide oxidoreductase activity	Cro/C1-type helix-turn-helix domain | Lambda repressor-like, DNA-binding domain superfamily	S	-	GO:0003677	Cro/C1-type HTH DNA-binding domain
g000234_000003	CC1	21 of 67	5 of 121	NA	hypothetical protein	0.000456362	CC1,Global	Intermediate and rare	Core: Inter: 1+121+126+130+133+15+151+188+30+398+425+9+97 Rare: 45+5+50+8 Singleton:	NA	Lambda repressor-like, DNA-binding domain superfamily | Cro/C1-type helix-turn-helix domain	NA	NA	GO:0003677	Helix-turn-helix
g000801_000003	CC1	21 of 67	5 of 121	NA	hypothetical protein	0.000456362	CC1,Global	Intermediate and rare	Core: Inter: 1+121+126+130+133+15+151+188+30+398+425+9+97 Rare: 45+5+50+8 Singleton:	-	-	-	-	-	-
g000497_2_000007	CC1	13 of 67	0 of 121	NA	putative mobile element-associated protein	0.000578617	CC1	Intermediate and rare	Core: Inter: 1+151+30+97 Rare: 121+130+133+188+22+425+5+50+8+9 Singleton:	-	-	-	-	-	-
g003075_000005	CC1	13 of 67	0 of 121	NA	hypothetical protein	0.000578617	CC1	Intermediate and rare	Core: Inter: 1+30 Rare: 133+15+398+5+50+8 Singleton:	-	-	-	-	-	-
g001103_000006	CC1	13 of 67	0 of 121	NA	hypothetical protein	0.000578617	CC1	Intermediate and rare	Core: Inter: 1+30 Rare: 133+15+398+5+50+8 Singleton:	-	-	-	-	-	-
g000187_1_000011	CC1	13 of 67	0 of 121	NA	hypothetical protein	0.000578617	CC1	Intermediate and rare	Core: Inter: 1 Rare: 130+30+398+425+5+97 Singleton:	-	-	-	-	-	-
g000094_1_000006	CC1	13 of 67	0 of 121	NA	phage protein	0.000578617	CC1,CC188,CC97,Global	Intermediate and rare	Core: Inter: 1+133+188+50+97 Rare: 130+151+398+5+8+88+9 Singleton:	Putative mobile pathogenicity island	-	S	-	-	-
g000187_2_000016	CC1	25 of 67	9 of 121	NA	hypothetical protein	0.000681017	CC1	Core, intermediate and rare	Core: 133+30 Inter: 1+121+130+188+22+398+45+5+50+59+72+8+88+9+97 Rare: 15+151+425 Singleton:	-	Putative mobile pathogenicity island, N-terminal domain | Putative mobile pathogenicity island	-	-	-	Putative mobile pathogenicity island
g000914_1_000004	CC1	20 of 67	5 of 121	NA	Replicative DnaB-like helicase family protein	0.00128674	CC1,Global	Intermediate and rare	Core: Inter: 1+121+126+130+133+15+151+188+30+398+425+9+97 Rare: 45+5+50+8 Singleton:	DNA helicase activity	-	S	-	-	-
g001403_1_000007	CC1	12 of 67	0 of 121	NA	hypothetical protein	0.00185157	CC1,Global	Intermediate and rare	Core: Inter: 1 Rare: 133+97 Singleton:	-	-	-	-	-	-
g001239_000005	CC1	14 of 67	1 of 121	NA	hypothetical protein	0.00191679	CC1	Intermediate and rare	Core: Inter: 1+30 Rare: 15+398+5+8 Singleton:	-	-	-	-	-	-
g001276_1_000009	CC1	14 of 67	1 of 121	NA	hypothetical protein	0.00191679	CC1	Intermediate and rare	Core: Inter: 1+30 Rare: 133+15+398+5+50+8 Singleton:	peptidase activity	NTP Pyrophosphohydrolase MazG-related, GP37	S	-	-	-
g000062_000020	CC1	22 of 67	8 of 121	NA	phage protein	0.00487109	CC1,Global	Intermediate and rare	Core: Inter: 1+126+133+398+5+72+97 Rare: 130+15+188+30+425+45+50+59+8 Singleton:	Protein of unknown function (DUF1108)	Phage capsid	S	-	-	Phage capsid family
g001108_000007	CC1	13 of 67	1 of 121	NA	hypothetical protein	0.00577955	CC1	Intermediate and rare	Core: Inter: 1+30 Rare: 133+15+398+5+50+8 Singleton:	Phage gp6-like head-tail connector protein	-	S	-	-	-
g002225_000006	CC1	13 of 67	1 of 121	NA	phage head-tail joining protein	0.00577955	CC1	Intermediate and rare	Core: Inter: 1+30 Rare: 133+15+398+5+50+8 Singleton:	Phage head-tail joining protein	Phage gp6-like head-tail connector protein | Phage protein of unkonwn function	S	-	-	Phage gp6-like head-tail connector protein
g000975_000009	CC1	11 of 67	0 of 121	NA	hypothetical phage-related protein	0.0058523	CC1,Global	Intermediate and rare	Core: Inter: 1+126+130+133+151+425+50 Rare: 15+188+30+398+45+5+8+97 Singleton:	-	Bacteriophage SPP1, head-tail adaptor	-	-	-	Phage head-tail joining protein
g000116_1_000008	CC1	16 of 67	3 of 121	NA	hypothetical protein	0.00590743	CC1,Global	Intermediate and rare	Core: Inter: 1+130+133+50+72+97 Rare: 151+188+398+425+5+8+88 Singleton:	-	-	-	-	-	-
g000276_1_000005	CC1	26 of 67	13 of 121	NA	phage protein	0.0092079	CC1	Intermediate and rare	Core: Inter: 1+121+126+130+133+15+188+30+398+425+45+5+50+59+72+8+88+9+97 Rare: 151+22 Singleton:	-	-	-	-	-	-
g000521_000006	CC1	12 of 67	1 of 121	NA	bacteriophage transcriptional regulator	0.0171271	CC1	Intermediate and rare	Core: Inter: 1+133 Rare: 130+151+22+30+398+425+45+5+59+97 Singleton:	sequence-specific DNA binding	-	S	-	-	-
g002013_000005	CC1	10 of 67	0 of 121	NA	hypothetical protein	0.0182756	CC1,Global	Intermediate and rare	Core: Inter: 1+151+50+97 Rare: 425 Singleton:	NA	Lambda repressor-like, DNA-binding domain superfamily | Cro/C1-type helix-turn-helix domain | LexA/Signal peptidase-like superfamily | Peptidase S24/S26A/S26B/S26C | LexA-like	NA	NA	GO:0003677	Helix-turn-helix|Peptidase S24-like
g000069_2_000025	CC1	10 of 67	0 of 121	NA	ssDNA-binding protein	0.0182756	CC1,Global	Intermediate and rare	Core: Inter: 1 Rare: 5 Singleton:	Single-strand binding protein family	-	S	-	-	-
g001973_000003	CC1	10 of 67	0 of 121	NA	hypothetical protein	0.0182756	CC1,Global	Intermediate and rare	Core: Inter: 1+151+425+50+97 Rare: 121+126+130+133+188+30+398+8 Singleton:	NA	Single-stranded DNA-binding protein | Primosome PriB/single-strand DNA-binding | Nucleic acid-binding, OB-fold	NA	NA	GO:0003697|GO:0006260	Single-strand binding protein family
g000104_000007	CC1	16 of 67	4 of 121	NA	hypothetical protein	0.0211954	CC1,Global	Intermediate and rare	Core: Inter: 1+130+133+15+30+45+5+59+8+97 Rare: 151+188+398+72 Singleton:	-	-	-	-	-	-
g000066_000007	CC1	31 of 67	20 of 121	NA	hypothetical protein	0.0242854	CC1	Intermediate and rare	Core: Inter: 1+121+126+130+133+15+151+188+22+30+398+425+45+5+59+72+8+88+9+97 Rare: 50 Singleton:	PVL ORF-50-like family	-	S	-	-	-
g000094_1_000005	CC1	31 of 67	20 of 121	NA	phage protein	0.0242854	CC1	Core, intermediate and rare	Core: 126+151 Inter: 1+121+130+133+15+188+22+30+425+45+5+50+59+72+8+88+9+97 Rare: 398 Singleton:	Putative mobile pathogenicity island	Protein of unknown function DUF3113 | PVL Orf50 family	S	-	-	Protein of unknown function (DUF3113)|PVL ORF-50-like family
g000972_2_000014	CC1	11 of 67	1 of 121	NA	hypothetical protein	0.0498602	CC1	Intermediate and rare	Core: Inter: 1+133 Rare: 130+151+188+30+398+425+5+97 Singleton:	Host cell surface-exposed lipoprotein	Putative mobile pathogenicity island, N-terminal domain | Putative mobile pathogenicity island	M	-	-	Putative mobile pathogenicity island
g000049_1_000104	CC188	51 of 86	2 of 63	NA	hypothetical protein	3.03462e-11	CC188	Intermediate and rare	Core: Inter: 188+8 Rare: 5 Singleton:	NA	-	NA	NA	-	-
g000753_000003	CC188	66 of 86	11 of 63	NA	pathogenicity island protein	2.54151e-10	CC188,Global	Intermediate and rare	Core: Inter: 130+133+188+425+45+59+72+8+88 Rare: 1+15+151+30+398+5+97 Singleton:	Virulence-associated protein E	-	S	ko:K06919	-	-
g000741_000003	CC188	65 of 86	11 of 63	NA	pathogenicity island protein	4.25124e-10	CC188,Global	Intermediate and rare	Core: Inter: 1+121+130+188+425+45+50+59+72+8+88+9+97 Rare: 133+15+30+398+5 Singleton:	-	-	-	-	-	-
g005120_000003	CC188	65 of 86	11 of 63	NA	hypothetical protein	4.25124e-10	CC188,Global	Intermediate and rare	Core: Inter: 188 Rare: 1+398+5+8 Singleton:	NA	-	NA	NA	-	-
g004639_000003	CC188	65 of 86	11 of 63	NA	hypothetical protein	4.25124e-10	CC188,Global	Intermediate and rare	Core: Inter: 188 Rare: 1+398+5+8 Singleton:	NA	-	NA	NA	-	-
g001988_000005	CC188	65 of 86	11 of 63	NA	hypothetical protein	4.25124e-10	CC188,Global	Intermediate and rare	Core: Inter: 130+133+188+425+45+59+72+8+88 Rare: 1+15+398+5+97 Singleton:	-	-	-	-	-	-
g000387_000013	CC188	65 of 86	11 of 63	NA	pathogenicity island protein	4.25124e-10	CC188,Global	Intermediate and rare	Core: Inter: 1+130+133+188+425+45+59+72+8+88 Rare: 15+30+398+5+97 Singleton:	-	-	-	-	-	-
g001477_1_000005	CC188	65 of 86	11 of 63	fhuD	ferrichrome ABC superfamily ATP binding cassette transporter%2C binding protein	4.25124e-10	CC188	Core, intermediate and rare	Core: 1+126+15+22+72+8+9+97 Inter: 188+5+50 Rare: 130+133+151+398 Singleton:	Periplasmic binding protein	-	P	ko:K02016	-	-
g000329_1_000007	CC188	65 of 86	11 of 63	NA	tetracenomycin polyketide synthesis O-methyltransferase%2C TcmP	4.25124e-10	CC188,Global	Core, intermediate and rare	Core: 126 Inter: 188+5+50 Rare: 1+133+398+8+9+97 Singleton:	Leucine carboxyl methyltransferase	-	Q	-	-	-
g001253_000015	CC188	65 of 86	11 of 63	NA	hypothetical protein	4.25124e-10	CC188,Global	Core, intermediate and rare	Core: 151 Inter: 188 Rare: 1+133+398+45+97 Singleton:	Cro/C1-type HTH DNA-binding domain	S-adenosyl-L-methionine-dependent methyltransferase | Methyltransferase Ppm1/Ppm2/Tcmp | Methyltransferase TcmP-like	K	ko:K07727	GO:0008168|GO:0032259	Leucine carboxyl methyltransferase
g000122_000013	CC188	65 of 86	11 of 63	NA	hypothetical bovine pathogenicity island protein	4.25124e-10	CC188,Global	Intermediate and rare	Core: Inter: 1+130+133+188+425+45+50+59+72+8+88+9+97 Rare: 121+15+151+30+398+5 Singleton:	-	Cro/C1-type helix-turn-helix domain | Lambda repressor-like, DNA-binding domain superfamily	-	-	GO:0003677	Cro/C1-type HTH DNA-binding domain
g000262_000028	CC188	65 of 86	11 of 63	NA	hypothetical protein	4.25124e-10	CC188,Global	Intermediate and rare	Core: Inter: 188 Rare: 1+133+398+8 Singleton:	Protein of unknown function (DUF3102)	-	S	-	-	-
g000124_1_000012	CC188	65 of 86	11 of 63	NA	putative phage primase	4.25124e-10	CC188,Global	Intermediate and rare	Core: Inter: 130+133+188+425+45+59+72+8+88 Rare: 1+15+30+398+5+97 Singleton:	Primase C terminal 1 (PriCT-1)	-	S	-	-	-
g006041_000003	CC188	65 of 86	11 of 63	NA	Helix-turn-helix XRE-family like protein	4.25124e-10	CC188,Global	Core, intermediate and rare	Core: 151 Inter: 188 Rare: 1+133+398+45+97 Singleton:	NA	-	NA	NA	-	-
g000094_1_000006	CC188	65 of 86	11 of 63	NA	phage protein	4.25124e-10	CC1,CC188,CC97,Global	Intermediate and rare	Core: Inter: 1+133+188+50+97 Rare: 130+151+398+5+8+88+9 Singleton:	Putative mobile pathogenicity island	Cro/C1-type helix-turn-helix domain | Lambda repressor-like, DNA-binding domain superfamily	S	-	GO:0003677	Helix-turn-helix
g000890_000003	CC188	66 of 86	12 of 63	NA	hypothetical protein	9.64828e-10	CC1,CC188,Global	Core, intermediate and rare	Core: 151 Inter: 1+130+133+188+30+50+88+9+97 Rare: 121+15+22+398+425+45+5+8 Singleton:	Helix-turn-helix domain	Putative mobile pathogenicity island, N-terminal domain | Putative mobile pathogenicity island	L	-	-	Putative mobile pathogenicity island
g000237_1_000006	CC188	66 of 86	12 of 63	xerC	pathogenicity island protein%2C integrase	9.64828e-10	CC1,CC188,Global	Core, intermediate and rare	Core: 151 Inter: 1+130+133+188+30+50+88+9+97 Rare: 121+15+22+398+425+45+5+8 Singleton:	Belongs to the 'phage' integrase family	-	L	-	-	-
g002171_000005	CC188	65 of 86	12 of 63	NA	hypothetical protein	1.88704e-09	CC188	Intermediate and rare	Core: Inter: 121+188+30+425+72+9 Rare: 1+130+133+22+398+5+8+97 Singleton:	-	-	-	-	-	-
g000128_1_000016	CC188	65 of 86	12 of 63	NA	hypothetical mobile element-associated protein	1.88704e-09	CC188,Global	Intermediate and rare	Core: Inter: 151+188+30+45+59+72+8+88+97 Rare: 1+130+133+15+22+398+425+5 Singleton:	Protein of unknown function (DUF1474)	-	S	-	-	-
g002210_000005	CC188	53 of 86	12 of 63	NA	hypothetical protein	7.93966e-05	CC188	Intermediate and rare	Core: Inter: 15+188+45+59+72+8 Rare: 1+130+151+30+398+5+50+9+97 Singleton:	NA	Protein of unknown function DUF1474	NA	NA	-	Protein of unknown function (DUF1474)
g000083_000052	CC188	53 of 86	12 of 63	repA	replication initiator protein A	7.93966e-05	CC188	Intermediate and rare	Core: Inter: 15+188+30+45+5+59+72+8 Rare: 1+133+398+50+88+9+97 Singleton:	Replication initiator protein A (RepA) N-terminus	-	S	-	-	-
g000464_2_000016	CC188	53 of 86	12 of 63	arsR	arsenical resistance operon repressor	7.93966e-05	CC188	Intermediate and rare	Core: Inter: 188+22+30+45+5+59+8+9 Rare: 1+130+398+425+50+97 Singleton:	arsenical resistance operon repressor	Replication initiator A, N-terminal | Replication initiator protein A, C-terminal domain	K	ko:K03892	-	Replication initiator protein A (RepA) N-terminus|Replication initiator protein A C-terminal domain
g000311_2_000013	CC188	53 of 86	12 of 63	arsC	arsenate reductase (glutaredoxin)	7.93966e-05	CC188	Intermediate and rare	Core: Inter: 188+22+30+45+5+59+8+9 Rare: 1+130+398+50+97 Singleton:	Belongs to the low molecular weight phosphotyrosine protein phosphatase family	Winged helix-like DNA-binding domain superfamily | ArsR-like helix-turn-helix domain | ArsR-type transcription regulator, HTH motif | HTH ArsR-type DNA-binding domain | Winged helix DNA-binding domain superfamily	T	ko:K03741	GO:0003700|GO:0006355	Bacterial regulatory protein, arsR family
g000819_2_000011	CC188	53 of 86	12 of 63	NA	hypothetical protein	7.93966e-05	CC188	Intermediate and rare	Core: Inter: 188+45+59+8 Rare: 1+130+15+398+425+5 Singleton:	-	Phosphotyrosine protein phosphatase I | Phosphotyrosine protein phosphatase I superfamily | Arsenate reductase ArsC	-	-	GO:0004725|GO:0030612|GO:0046685	Low molecular weight phosphotyrosine protein phosphatase
g006131_000003	CC188	53 of 86	12 of 63	NA	hypothetical protein	7.93966e-05	CC188	Intermediate and rare	Core: Inter: 188+45+59+8 Rare: 1+130+15+398+425+5 Singleton:	NA	-	NA	NA	-	-
g001550_000006	CC188	42 of 86	6 of 63	NA	bacteriophage Mu Gam-like protein	8.06944e-05	CC188	Intermediate and rare	Core: Inter: 15+188+30+398+425+45+5+59+8+9 Rare: 1+130+133+88+97 Singleton:	Bacteriophage Mu Gam like protein	Putative immunity protein/bacteriocin	S	-	-	-
g000057_1_000093	CC188	21 of 86	0 of 63	NA	phage protein	0.00191268	CC188,Global	Lineage specific intermediate	Core: Inter: 188 Rare: Singleton:	NA	-	NA	NA	-	-
g000069_3_000038	CC188	21 of 86	0 of 63	NA	ssDNA-binding protein	0.00191268	CC188	Intermediate and rare	Core: Inter: 188+30 Rare: 1+15+398+5 Singleton:	Single-strand binding protein family	-	S	-	-	-
g001902_1_000009	CC188	37 of 86	6 of 63	NA	putative ERF superfamily phage protein	0.00324806	CC188	Intermediate and rare	Core: Inter: 15+188+30+45+5+59 Rare: 1+133+398+8+88+9+97 Singleton:	ERF superfamily	Single-stranded DNA-binding protein | Primosome PriB/single-strand DNA-binding | Nucleic acid-binding, OB-fold	S	-	GO:0003697|GO:0006260	Single-strand binding protein family
g002626_000007	CC188	28 of 86	4 of 63	NA	hypothetical protein	0.0411439	CC188	Intermediate and rare	Core: Inter: 121+188 Rare: 130+30+398+425 Singleton:	NA	-	NA	NA	-	-
g001119_000003	CC97	161 of 183	4 of 35	NA	hypothetical protein	3.6794e-16	CC97	Core, intermediate and rare	Core: 121+126+188+22+398+425+72 Inter: 130+133+15+30+5+8+88+9+97 Rare: 1+151 Singleton:	NA	-	NA	NA	-	-
g000764_1_000007	CC97	143 of 183	2 of 35	NA	major facilitator superfamily multidrug :cation symporter	1.75876e-13	CC1,CC97,Global	Core, intermediate and rare	Core: 151 Inter: 1+50+97 Rare: 130+133+398+425+45+8+88+9 Singleton:	Major Facilitator Superfamily	-	EGP	-	-	-
g000497_1_000007	CC97	142 of 183	2 of 35	NA	putative mobile element-associated protein	3.13221e-13	CC1,CC97	Core, intermediate and rare	Core: 126 Inter: 1+121+130+133+151+188+30+425+45+5+50+59+72+8+9+97 Rare: 22+398+88 Singleton:	-	-	-	-	-	-
g003304_000003	CC97	142 of 183	2 of 35	NA	hypothetical protein	3.13221e-13	CC1,CC97,Global	Core, intermediate and rare	Core: 151 Inter: 1+50+97 Rare: 133+398+425+45+8+88+9 Singleton:	CAAX protease self-immunity	-	S	ko:K07052	-	-
g000736_000004	CC97	158 of 183	6 of 35	sigS	RNA polymerase factor sigma-70	1.12432e-12	CC97	Core, intermediate and rare	Core: 1+121+126+130+133+15+188+425+5+50+72+8+88+9 Inter: 151+59+97 Rare: 45 Singleton:	Belongs to the sigma-70 factor family	Type II CAAX prenyl endopeptidase Rce1-like	K	ko:K00960	GO:0004222|GO:0016020|GO:0071586	CPBP intramembrane metalloprotease
g000124_1_000008	CC97	139 of 183	2 of 35	NA	putative phage primase	1.66111e-12	CC1,CC97,Global	Core, intermediate and rare	Core: 151 Inter: 1+121+130+133+22+30+5+50+72+9+97 Rare: 15+188+398+425+45+8+88 Singleton:	Primase C terminal 1 (PriCT-1)	RNA polymerase sigma-70 region 2 | Winged helix-like DNA-binding domain superfamily | Signal transduction response regulator, C-terminal effector | RNA polymerase sigma factor, region 2 | RNA polymerase sigma-70 like domain	S	-	GO:0003700|GO:0006352|GO:0006355|GO:0003677	Sigma-70 region 2
g000326_1_000005	CC97	139 of 183	2 of 35	NA	hypothetical protein	1.66111e-12	CC1,CC97,Global	Core, intermediate and rare	Core: 151 Inter: 1+121+130+133+22+30+5+50+72+9+97 Rare: 15+188+398+425+45+8+88 Singleton:	Domain of unknown function (DUF927)	Primase, C-terminal 1	S	-	-	Primase C terminal 1 (PriCT-1)
g000495_1_000005	CC97	139 of 183	2 of 35	NA	hypothetical bovine pathogenicity island protein	1.66111e-12	CC1,CC97,Global	Core, intermediate and rare	Core: 126 Inter: 1+130+133+151+22+30+5+50+8+88+97 Rare: 121+188+398+425+45+9 Singleton:	-	-	-	-	-	-
g000588_1_000008	CC97	139 of 183	2 of 35	NA	hypothetical protein	1.66111e-12	CC1,CC97,Global	Core, intermediate and rare	Core: 126 Inter: 1+130+133+151+22+30+5+50+8+88+97 Rare: 121+188+398+425 Singleton:	-	-	-	-	-	-
g000122_000007	CC97	138 of 183	2 of 35	NA	hypothetical bovine pathogenicity island protein	2.83999e-12	CC1,CC97	Core, intermediate and rare	Core: 126+151 Inter: 1+121+130+133+30+5+50+8+97 Rare: 15+188+22+398+425+45+88 Singleton:	-	-	-	-	-	-
g000738_2_000011	CC97	138 of 183	2 of 35	NA	membrane protein	2.83999e-12	CC1,CC97,Global	Core, intermediate and rare	Core: 151 Inter: 1+50+97 Rare: 130+133+425+45+8+88+9 Singleton:	-	-	-	-	-	-
g000039_1_000030	CC97	151 of 183	5 of 35	yezG	putative antitoxin YezG	8.84485e-12	CC97,Global	Intermediate and rare	Core: Inter: 97 Rare: 151+8 Singleton:	Protein of unknown function, DUF600	-	S	-	-	-
g000750_000004	CC97	139 of 183	3 of 35	NA	pathogenicity island protein	3.40421e-11	CC1,CC97,Global	Core, intermediate and rare	Core: 151 Inter: 1+121+130+133+22+30+5+50+72+9+97 Rare: 15+188+398+425+45+8+88 Singleton:	-	Type VII secretion system protein EsaG-like | Probable antitoxin YezG superfamily	-	-	-	Protein of unknown function, DUF600
g000329_2_000008	CC97	133 of 183	2 of 35	NA	tetracenomycin polyketide synthesis O-methyltransferase%2C TcmP	3.62831e-11	CC1,CC97,Global	Core, intermediate and rare	Core: 151 Inter: 1+50+97 Rare: 130+133+398+425+45+8+88 Singleton:	Leucine carboxyl methyltransferase	-	Q	-	-	-
g000285_1_000010	CC97	133 of 183	2 of 35	NA	mobile element-associated protein	3.62831e-11	CC1,CC97,Global	Intermediate and rare	Core: Inter: 1+130+30+425+50+97 Rare: 133+151+188+22+5+8+88+9 Singleton:	Protein of unknown function (DUF1474)	-	S	-	-	-
g000094_1_000006	CC97	133 of 183	2 of 35	NA	phage protein	3.62831e-11	CC1,CC188,CC97,Global	Intermediate and rare	Core: Inter: 1+133+188+50+97 Rare: 130+151+398+5+8+88+9 Singleton:	Putative mobile pathogenicity island	Protein of unknown function DUF1474	S	-	-	Protein of unknown function (DUF1474)
g000037_4_000106	CC97	140 of 183	4 of 35	lpl2	staphylococcal tandem lipoprotein	3.12238e-10	CC97,Global	Core, intermediate and rare	Core: 22+72 Inter: 50+97 Rare: 1+130+398+425+8 Singleton:	Belongs to the staphylococcal tandem lipoprotein family	Putative mobile pathogenicity island, N-terminal domain | Putative mobile pathogenicity island	M	-	-	Putative mobile pathogenicity island
g000037_3_000025	CC97	139 of 183	4 of 35	lpl3	staphylococcal tandem lipoprotein	5.18053e-10	CC97	Core, intermediate and rare	Core: 398+5+72 Inter: 45+50+59+97 Rare: 130+425+8 Singleton:	Csa1 family	Csa family | Csa superfamily	M	-	-	Csa1 family
g000037_3_000031	CC97	135 of 183	4 of 35	lpl3	staphylococcal tandem lipoprotein	3.58433e-09	CC97	Core, intermediate and rare	Core: 398+425 Inter: 50+97 Rare: 1+130+151+8 Singleton:	Belongs to the staphylococcal tandem lipoprotein family	DNA breaking-rejoining enzyme, catalytic core | Csa family | Integrase, catalytic domain | Csa superfamily	M	-	GO:0003677|GO:0006310|GO:0015074	Csa1 family|Phage integrase family
g000636_000004	CC97	113 of 183	2 of 35	NA	hypothetical protein	1.80347e-07	CC97,Global	Core, intermediate and rare	Core: 151+59 Inter: 97 Rare: 1+15+8 Singleton:	NA	Csa family | Csa superfamily	NA	NA	-	Csa1 family
g003378_000006	CC97	105 of 183	1 of 35	NA	hypothetical protein	1.86897e-07	CC1,CC97,Global	Intermediate and rare	Core: Inter: 1+30+50+9+97 Rare: 121+130+133+15+151+188+22+398+425+5+8+88 Singleton:	Helix-turn-helix XRE-family like proteins	-	K	-	-	-
g004039_000003	CC97	105 of 183	1 of 35	NA	hypothetical protein	1.86897e-07	CC1,CC97,Global	Intermediate and rare	Core: Inter: 1+30+50+9+97 Rare: 121+130+133+15+151+188+22+398+425+5+8+88 Singleton:	Cro/C1-type HTH DNA-binding domain	Cro/C1-type helix-turn-helix domain | Lambda repressor-like, DNA-binding domain superfamily	K	ko:K07727	GO:0003677	Helix-turn-helix
g000049_2_000179	CC97	119 of 183	3 of 35	NA	hypothetical protein	3.60962e-07	CC97,Global	Intermediate and rare	Core: Inter: 97 Rare: 151+5+8+9 Singleton:	NA	Cro/C1-type helix-turn-helix domain | Lambda repressor-like, DNA-binding domain superfamily	NA	NA	GO:0003677	Cro/C1-type HTH DNA-binding domain
g000131_2_000003	CC97	122 of 183	4 of 35	NA	hypothetical protein	1.28034e-06	CC97	Core, intermediate and rare	Core: 133+398+45+50+88 Inter: 15+59+72+8+97 Rare: 1+151+425 Singleton:	NA	-	NA	NA	-	-
g000039_1_000138	CC97	118 of 183	4 of 35	yezG	putative antitoxin YezG	3.73466e-06	CC97	Core, intermediate and rare	Core: 88 Inter: 8+97 Rare: 151 Singleton:	Protein of unknown function, DUF600	Protein of unknown function DUF5079	S	-	-	Domain of unknown function (DUF5079)
g000049_1_000125	CC97	81 of 183	1 of 35	NA	hypothetical protein	0.000528801	CC97,Global	Intermediate and rare	Core: Inter: 97 Rare: 15 Singleton:	NA	Type VII secretion system protein EsaG-like | Probable antitoxin YezG superfamily	NA	NA	-	Protein of unknown function, DUF600|Protein of unknown function, DUF600
g000673_000005	CC97	66 of 183	0 of 35	NA	hypothetical protein	0.00116501	CC97	Core, intermediate and rare	Core: 1+126+15+188+22+5+50+59+72+8 Inter: 97 Rare: 151 Singleton:	-	-	-	-	-	-
g005247_000003	CC97	64 of 183	0 of 35	NA	phage tail protein	0.00248154	CC97,Global	Intermediate and rare	Core: Inter: 9+97 Rare: 1+151+425+45+8 Singleton:	Phage tail protein	-	S	-	-	-
g004514_000005	CC97	64 of 183	0 of 35	NA	hypothetical protein	0.00248154	CC97,Global	Intermediate and rare	Core: Inter: 9+97 Rare: 1+130+425+45+8 Singleton:	Bacteriophage holin family	Siphovirus-type tail component	S	-	-	Phage tail protein
g004271_000003	CC97	64 of 183	0 of 35	NA	hypothetical protein	0.00248154	CC97,Global	Intermediate and rare	Core: Inter: 9+97 Rare: 130+151+425+45+8 Singleton:	Phage tail assembly chaperone protein, TAC	Bacteriophage holin family	S	-	-	Bacteriophage holin family
g004352_000003	CC97	64 of 183	0 of 35	NA	hypothetical protein	0.00248154	CC97,Global	Intermediate and rare	Core: Inter: 9+97 Rare: 45+8 Singleton:	NA	-	NA	NA	-	-
g004739_000003	CC97	64 of 183	0 of 35	NA	major tail protein	0.00248154	CC97,Global	Intermediate and rare	Core: Inter: 9+97 Rare: 45+50+8 Singleton:	NA	-	NA	NA	-	-
g003879_000003	CC97	64 of 183	0 of 35	NA	hypothetical protein	0.00248154	CC97,Global	Intermediate and rare	Core: Inter: 9+97 Rare: 130+425+45+50+8 Singleton:	Domain of unknown function (DUF2479)	-	S	-	-	-
g002643_000003	CC97	64 of 183	0 of 35	NA	phage tape measure protein	0.00248154	CC97,Global	Intermediate and rare	Core: Inter: 9+97 Rare: 130+425+45+8 Singleton:	peptidoglycan catabolic process	-	S	-	-	-
g000453_000008	CC97	64 of 183	0 of 35	NA	hypothetical protein	0.00248154	CC97,Global	Intermediate and rare	Core: Inter: 9+97 Rare: 425+45+8 Singleton:	Phage tail tube protein	Armadillo-type fold	S	-	-	-
g000238_000013	CC97	64 of 183	0 of 35	NA	putative phage minor structural protein	0.00248154	CC97,Global	Intermediate and rare	Core: Inter: 9+97 Rare: 130+45+8 Singleton:	-	-	-	-	-	-
g000138_3_000034	CC97	64 of 183	0 of 35	NA	putative DNA-binding protein	0.00248154	CC97,Global	Intermediate and rare	Core: Inter: 97 Rare: 72+8 Singleton:	-	-	-	-	-	-
g002345_000007	CC97	64 of 183	0 of 35	NA	hypothetical protein	0.00248154	CC97,Global	Intermediate and rare	Core: Inter: 9+97 Rare: 425+45+8 Singleton:	-	-	-	-	-	-
g003200_000003	CC97	64 of 183	0 of 35	cwlA	N-acetylmuramoyl-L-alanine amidase CwlA	0.00248154	CC97,Global	Core, intermediate and rare	Core: 121 Inter: 9+97 Rare: 151+398+45+72+8 Singleton:	Ami_2	-	M	-	-	-
g000171_000015	CC97	64 of 183	0 of 35	NA	hypothetical protein	0.00248154	CC97,Global	Intermediate and rare	Core: Inter: 9+97 Rare: 130+151+45+8 Singleton:	NA	N-acetylmuramoyl-L-alanine amidase/PGRP domain superfamily | N-acetylmuramoyl-L-alanine amidase domain	NA	NA	GO:0008745|GO:0009253	N-acetylmuramoyl-L-alanine amidase
g001238_1_000006	CC97	64 of 183	0 of 35	NA	hypothetical protein	0.00248154	CC97,Global	Intermediate and rare	Core: Inter: 97 Rare: 130+151+425+72+8 Singleton:	NA	-	NA	NA	-	-
g000149_000021	CC97	64 of 183	0 of 35	NA	hypothetical protein	0.00248154	CC97,Global	Intermediate and rare	Core: Inter: 9+97 Rare: 425+45+8 Singleton:	Phage gp6-like head-tail connector protein	-	S	-	-	-
g000373_2_000012	CC97	63 of 183	0 of 35	NA	hypothetical protein	0.00256102	CC97	Core, intermediate and rare	Core: 1+126+15+188+22+5+72+8+88 Inter: 97 Rare: 151 Singleton:	-	Phage gp6-like head-tail connector protein	-	-	-	Phage gp6-like head-tail connector protein
g001240_000012	CC97	63 of 183	0 of 35	NA	hypothetical protein	0.00256102	CC97,Global	Intermediate and rare	Core: Inter: 9+97 Rare: 130+45+8 Singleton:	-	-	-	-	-	-
g003937_000003	CC97	63 of 183	0 of 35	NA	putative phage minor structural protein	0.00256102	CC97,Global	Intermediate and rare	Core: Inter: 9+97 Rare: 130+151+425+45+50+8 Singleton:	NA	-	NA	NA	-	-
g000138_2_000022	CC97	62 of 183	0 of 35	NA	hypothetical protein	0.00285364	CC97	Core, intermediate and rare	Core: 126+130+133+15+188+30+425+5+50+59+72+8+88 Inter: 1+22+9+97 Rare: 151+398 Singleton:	-	Prophage tail endopeptidase	-	-	-	Prophage endopeptidase tail
g000181_1_000004	CC97	58 of 183	0 of 35	tnpB	phage integrase	0.0111554	CC97	Intermediate and rare	Core: Inter: 121+22+398+45+50+59+72+8+9+97 Rare: 1+130+133+151+188+30+425+5 Singleton:	Belongs to the 'phage' integrase family	-	L	-	-	-
g000674_000018	CC97	58 of 183	0 of 35	NA	hypothetical protein	0.0111554	CC97,Global	Intermediate and rare	Core: Inter: 9+97 Rare: 1+130+45 Singleton:	Bacteriophage HK97-gp10, putative tail-component	Integrase, catalytic domain | DNA breaking-rejoining enzyme, catalytic core | Integrase-like, catalytic domain superfamily | Core-binding (CB) domain | Integrase/recombinase, N-terminal | Transposase A from transposon Tn554, C-terminal catalytic domain	S	-	GO:0003677|GO:0006310|GO:0015074	Phage integrase family|Phage integrase family
g000097_000078	CC97	57 of 183	0 of 35	NA	hypothetical protein	0.0114605	CC97	Intermediate and rare	Core: Inter: 121+22+398+45+50+59+72+9+97 Rare: 1+130+133+151+30+425+5+8 Singleton:	YolD-like protein	Bacteriophage HK97-gp10, putative tail-component	S	-	-	Bacteriophage HK97-gp10, putative tail-component
g001451_000005	CC97	56 of 183	0 of 35	NA	integrase-like protein	0.012662	CC97,Global	Intermediate and rare	Core: Inter: 130+133+151+22+398+425+5+50+72+9+97 Rare: 1+15+188+30+8 Singleton:	Belongs to the 'phage' integrase family	-	L	-	-	-
g000373_3_000013	CC97	63 of 183	1 of 35	NA	hypothetical protein	0.0342997	CC97,Global	Intermediate and rare	Core: Inter: 97 Rare: 1+130+15+151+30+398+425+5+8 Singleton:	-	Integrase/recombinase, N-terminal | AP2-like integrase, N-terminal domain | Integrase-like, catalytic domain superfamily | Integrase, catalytic domain | DNA breaking-rejoining enzyme, catalytic core | Integrase, SAM-like, N-terminal	-	-	GO:0003677|GO:0006310|GO:0015074	Arm DNA-binding domain|Phage integrase family|Phage integrase, N-terminal SAM-like domain
g001751_000004	CC97	52 of 183	0 of 35	NA	hypothetical protein	0.0452215	CC97,Global	Intermediate and rare	Core: Inter: 130+133+151+22+398+5+50+9+97 Rare: 1+15+30+8 Singleton:	-	-	-	-	-	-

## Sheet: ColumnDescr
Column	Description
Gene	PIRATE gene name
Dataset	Dataset (CC) in which the positive association was detected
Proportion (Positive)	Proportion of genomes from the bovine host that carry the gene
Proportion (Negative)	Proportion of non-bovine host genomes that carry the gene
Consensus Name	Gene name as defined by Prokka/PIRATE
Consensus Product	Gene product as defined by Prokka/PIRATE
Bonferroni p-value	Bonferroni adjusted p-value of the statistical significance of host association
Also enriched in	Other datasets in which this gene was identified as positively associated with the bovine host
Twilight Class	Gene "class" as defined by the Twilight tool
Twilight Detail	Details of the lineages in which the gene occurs
EggNOG Description	Description from EggNOGmapper
InterProScan Description	Summary of all descriptors captured for a gene by InterProScan
COG	COG Category
GO Terms	GO Terms from InterProScan
Pfam Description	Pfam Description from InterProScan
