# Supplementary material for: Multiclonal human origin and global expansion of an endemic bacterial pathogen of livestock
Source: Proc Natl Acad Sci U S A. 2022 Dec 5;119(50):e2211217119. doi: 10.1073/pnas.2211217119 (PMC9897428; doi:10.1073/pnas.2211217119)
Supplement: Supplementary file 5 — Dataset S04 (XLSX) [file pnas.2211217119.sd04.xlsx]

## Sheet: SuppData4
Gene	Annotation	Location	Association	CC_A		CC_A		CC_B		CC_B		Cluster
					Proportion (Positive)	Proportion (Negative)	Bonferroni p-value		Proportion (Positive)	Proportion (Negative)	Bonferroni p-value
g000274_000017	hypothetical protein	NO	Positive	CC130	13 of 13	2 of 121	2.10054e-13	CC133	45 of 55	28 of 62	0.0224017
g000588_1_000008	hypothetical protein	AU	Positive	CC1	20 of 23	14 of 165	3.84489e-12	CC151	39 of 52	76 of 194	0.00211669	Cluster 400
g000495_1_000005	hypothetical bovine pathogenicity island protein	AU	Positive	CC1	20 of 23	16 of 165	1.94449e-11	CC151	38 of 52	76 of 194	0.00846027	Cluster 400
g001420_000003	hypothetical protein	NO	Positive	CC130	12 of 13	5 of 121	1.45312e-09	CC133	45 of 55	21 of 62	6.27417e-05
g002668_1_000005	putative metal-dependent membrane protease	NO	Positive	CC130	13 of 13	11 of 121	4.99357e-09	CC133	38 of 55	17 of 62	0.00332123	Cluster 450
g000104_000007	hypothetical protein	NO	Positive	CC130	11 of 13	3 of 121	5.22112e-09	CC133	44 of 55	20 of 62	0.000132479
g000738_3_000012	membrane protein	NO	Positive	CC130	13 of 13	12 of 121	1.04033e-08	CC133	46 of 55	29 of 62	0.0176535
g001244_1_000008	Holin protein	NO	Positive	CC130	13 of 13	12 of 121	1.04033e-08	CC133	46 of 55	29 of 62	0.0176535	Cluster 450
g000147_1_000008	bacteriophage amidase	NO	Positive	CC130	13 of 13	16 of 121	1.35763e-07	CC133	46 of 55	28 of 62	0.00819823
g001403_1_000006	hypothetical protein	NO	Positive	CC130	12 of 13	10 of 121	1.45881e-07	CC133	53 of 55	28 of 62	1.39327e-07
g000093_000005	dUTPase	NO	Positive	CC130	12 of 13	13 of 121	1.14436e-06	CC133	46 of 55	9 of 62	6.21122e-12	NA
g000151_000019	hypothetical protein	NO	Positive	CC130	11 of 13	10 of 121	4.53197e-06	CC133	37 of 55	7 of 62	1.14652e-07	NA
g000083_000059	replication initiator protein A	GB	Positive	CC1	53 of 67	46 of 121	5.10851e-05	CC188	29 of 49	15 of 100	3.44265e-05	Cluster 368
g004672_000004	hypothetical protein	NO	Positive	CC130	8 of 13	4 of 121	0.000209173	CC133	53 of 55	36 of 62	0.000250395
g000040_4_000030	ISSau3 transposase	GB	Positive	CC1	29 of 67	12 of 121	0.000223071	CC188	19 of 49	0 of 100	1.77542e-08	Cluster 262
g000046_1_000016	hypothetical protein	NO	Positive	CC130	11 of 13	17 of 121	0.000245595	CC133	51 of 55	29 of 62	1.76316e-05	NA
g000995_1_000005	hypothetical protein	GB	Positive	CC97	22 of 36	32 of 182	0.000304702	CC188	46 of 49	52 of 100	4.92406e-05	Cluster 522
g000394_1_000008	cadmium resistance transporter%2C CadD family	GB	Positive	CC1	53 of 67	50 of 121	0.000590791	CC97	26 of 36	60 of 182	0.0222206	Cluster 422
g000261_1_000008	bacteriophage integrase	GB	Positive	CC97	22 of 36	34 of 182	0.000707016	CC188	46 of 49	52 of 100	4.92406e-05	Cluster 522
g000779_000007	phage integrase	NO	Positive	CC130	10 of 13	15 of 121	0.00142643	CC133	54 of 55	36 of 62	3.19082e-05
g000536_1_000007	putative cadmium efflux system accessory protein	GB	Positive	CC1	52 of 67	50 of 121	0.00146913	CC97	26 of 36	60 of 182	0.0222206	Cluster 422
g001451_000005	integrase-like protein	AU	Positive	CC1	6 of 23	0 of 165	0.00156663	CC151	39 of 52	76 of 194	0.00211669	Cluster 342
g001751_000004	hypothetical protein	AU	Positive	CC1	6 of 23	0 of 165	0.00156663	CC151	39 of 52	77 of 194	0.00389444	Cluster 342
g000852_1_000007	transcriptional repressor	GB	Positive	CC1	52 of 67	51 of 121	0.0029435	CC97	28 of 36	74 of 182	0.0454445	Cluster 362
g005137_000003	hypothetical protein	AU	Positive	CC97	12 of 20	24 of 198	0.00352733	CC151	23 of 52	5 of 194	6.64363e-11
g001247_1_000005	hypothetical protein	DK	Positive	CC130	12 of 48	1 of 86	0.012372	CC133	17 of 28	8 of 89	3.42963e-05	NA
g000117_000013	hypothetical protein	NO	Positive	CC130	13 of 13	48 of 121	0.0131358	CC133	48 of 55	33 of 62	0.0453258
g000216_000004	hypothetical protein	NO	Positive	CC130	9 of 13	15 of 121	0.0159781	CC133	51 of 55	35 of 62	0.00286879
g001592_000007	hypothetical protein	AU	Positive	CC97	12 of 20	30 of 198	0.0243346	CC151	44 of 52	108 of 194	0.0474813	NA
g000776_000007	phage protein	GB	Positive	CC97	11 of 36	9 of 182	0.0335528	CC133	7 of 14	4 of 103	0.00793352	NA
g000216_000004	hypothetical protein	GB	Positive	CC151	5 of 28	1 of 218	0.0370561	CC188	43 of 49	44 of 100	7.76782e-05
g011261_000003	hypothetical protein	IE	Positive	CC97	3 of 9	0 of 209	0.0490776	CC151	11 of 21	0 of 225	4.35281e-11	Cluster 173
g005167_000003	hypothetical protein	IE	Positive	CC97	3 of 9	0 of 209	0.0490776	CC151	11 of 21	0 of 225	4.35281e-11	Cluster 173
g004825_000003	hypothetical protein	IE	Positive	CC97	3 of 9	0 of 209	0.0490776	CC151	11 of 21	0 of 225	4.35281e-11	Cluster 173
g007194_000003	hypothetical protein	IE	Positive	CC97	3 of 9	0 of 209	0.0490776	CC151	11 of 21	0 of 225	4.35281e-11	Cluster 173
g006766_000003	hypothetical protein	IE	Positive	CC97	3 of 9	0 of 209	0.0490776	CC151	9 of 21	0 of 225	1.8444e-08	Cluster 173
g000995_1_000005	hypothetical protein	NO	Negative	CC130	0 of 13	100 of 121	1.85644e-06	CC133	1 of 55	23 of 62	0.000471739	Cluster 522
g000261_1_000008	bacteriophage integrase	NO	Negative	CC130	0 of 13	100 of 121	1.85644e-06	CC133	2 of 55	23 of 62	0.00312885	Cluster 522
g002490_000003	hypothetical protein	NO	Negative	CC130	0 of 13	99 of 121	2.95343e-06	CC133	1 of 55	23 of 62	0.000471739	Cluster 22
g001645_000003	phage tail protein	NO	Negative	CC130	0 of 13	98 of 121	4.62276e-06	CC133	1 of 55	23 of 62	0.000471739	Cluster 22
g002066_000003	hypothetical protein	NO	Negative	CC130	0 of 13	98 of 121	4.62276e-06	CC133	1 of 55	23 of 62	0.000471739	Cluster 22
g003341_1_000005	hypothetical protein	NO	Negative	CC130	0 of 13	97 of 121	7.12676e-06	CC133	1 of 55	23 of 62	0.000471739	Cluster 22
g002719_000003	hypothetical protein	NO	Negative	CC130	0 of 13	96 of 121	1.08327e-05	CC133	1 of 55	23 of 62	0.000471739	Cluster 22
g003123_000003	phage tape measure protein	NO	Negative	CC130	0 of 13	96 of 121	1.08327e-05	CC133	1 of 55	23 of 62	0.000471739	Cluster 22
g002928_000003	putative phage minor structural protein	NO	Negative	CC130	0 of 13	96 of 121	1.08327e-05	CC133	1 of 55	23 of 62	0.000471739	Cluster 22
g000085_000045	phage antirepressor protein	AU	Negative	CC1	1 of 23	106 of 165	1.8609e-05	CC151	1 of 52	62 of 194	0.000599864	NA
g000098_1_000007	spore coat protein	GB	Negative	CC1	5 of 67	54 of 121	2.84128e-05	CC188	15 of 49	69 of 100	0.00816444
g001959_000003	hypothetical protein	DK	Negative	CC130	3 of 48	44 of 86	3.76069e-05	CC151	7 of 45	108 of 201	0.00106255	NA
g001240_000011	hypothetical protein	NO	Negative	CC130	1 of 13	98 of 121	0.000168217	CC133	1 of 55	23 of 62	0.000471739	Cluster 22
g000149_000019	hypothetical protein	NO	Negative	CC130	1 of 13	98 of 121	0.000168217	CC133	1 of 55	23 of 62	0.000471739	Cluster 22
g000237_1_000006	pathogenicity island protein%2C integrase	GB	Negative	CC1	2 of 67	39 of 121	0.000570414	CC188	12 of 49	66 of 100	0.000886312	Cluster 343
g000890_000003	hypothetical protein	GB	Negative	CC1	3 of 67	39 of 121	0.00285438	CC188	12 of 49	66 of 100	0.000886312	Cluster 343
g000497_1_000007	putative mobile element-associated protein	GB	Negative	CC1	3 of 67	39 of 121	0.00285438	CC188	14 of 49	68 of 100	0.00385122
g000093_000005	dUTPase	DK	Negative	CC130	0 of 48	25 of 86	0.00329809	CC133	4 of 28	51 of 89	0.0282416	NA
g000741_000003	pathogenicity island protein	GB	Negative	CC1	1 of 67	26 of 121	0.0482378	CC188	10 of 49	66 of 100	0.000101494

## Sheet: ColumnDescr
Column	Description
Gene	PIRATE gene name
Annotation	Gene product as defined by Prokka/PIRATE
Location	Geographical Location
Association	Whether the gene is positively or negatively associated with the location in the lineages
CC_A
Proportion (Positive)	Proportion of genomes from the location host that carry the gene
Proportion (Negative)	Proportion of non-bovine host genomes that carry the gene
Bonferroni p-value	Bonferroni adjusted p-value of the statistical significance of association
CC_B
Proportion (Positive)	Proportion of genomes from the location host that carry the gene
Proportion (Negative)	Proportion of non-bovine host genomes that carry the gene
Bonferroni p-value	Bonferroni adjusted p-value of the statistical significance of association
Cluster	Global dataset gene-gene cluster
